# Supplementary material for: Genome-Wide Identification and Expression Analysis Elucidates the Potential Role of PFK Gene Family in Drought Stress Tolerance and Sugar Metabolism in Cotton
Source: Front Genet. 2022 Jun 20;13:922024. doi: 10.3389/fgene.2022.922024 (PMC9251378; doi:10.3389/fgene.2022.922024)
Supplement: Supplementary file 1 [file DataSheet1.ZIP]

Archive with 6 entries (6 files):
- Supplementary table captions.docx
- Table S1.xlsx
- Table S2.xlsx
- Table S3.xlsx
- Table S4.xlsx
- Table S5.xlsx
