# Supplementary material for: Genome-Wide Identification and Expression Analysis Elucidates the Potential Role of PFK Gene Family in Drought Stress Tolerance and Sugar Metabolism in Cotton
Source: Front Genet. 2022 Jun 20;13:922024. doi: 10.3389/fgene.2022.922024 (PMC9251378; doi:10.3389/fgene.2022.922024)
Supplement: Supplementary file 1 [file DataSheet1.ZIP › Table S1.xlsx]

## Sheet: Sheet1
Rename	Forward primer	Reverse primer
GhPFPA1	ACTTTGCTGGGCTTTTTGGG	AGAGATCATAACCACCTTCCTGA
GhPFK01	CGTGGGAATTCCGAAGACCA	CACTAATTGCTCGCTGTGCC
GhPFK02	TTCGGCTTCTCCGAAACTCC	TCTGCGATCTCAGTGTACCG
GhPFK03	GAAGGGCGAGACAGTGCTTA	AGACGTGGTTCTCAACAGCA
GhPFK04	TTATCGCCCCGTTGTGTTCA	AGCACTCGATGGCACTGAAA
GhPFK05	ACTGGCATAGGAGGGGTGG	TCCGCCTATAATGTAAACAACCTGA
GhPFK06	GATAGCAGAGGGTGCAGGAC	TCCATAGCGCAACATCCTGG
GhPFK07	TGTCTGTGGCCTCTATCACA	CCCAAGGACTGTACCACCAC
GhPFPB1	CTTCTGTTCTCAGAAGCCCCT	AGATCCGATACTGTCTATTCCGT
GhPFK08	GCCCAGGGATCAATACAGTCA	TCACAACTTTGGGTGTTAATGTCG
GhPFK09	GCCGTGATGTCGATTGTTGC	AAGAAGTTCCTGTCCGGCTC
GhPFPB2	GGAAAAACTGGGTAAATTCAAGCC	CCTCCCTCACCGAAGCAAAT
GhPFPB3	TCGATGGACCCCCTACTACG	CTTCTGGCTGTCCAGGAACC
GhPFK10	CACGTCAAAAGGCGTGTGTAT	ACCACAGTGTTGAGTCCAGG
GhPFPA2	ATACCAACCACGGCTTCCTC	GAGCATCAGCCGGGTCTAAA
GhPFK11	GATCCCCGAGTCACCGTTTT	TGTCCATGGTGCAGGTGTTT
GhPFK12	GATCCCCGAGTCACCGTTTT	TGTCCATGGTGCAGGTGTTT
GhPFK13	CGGATAGGATGTGGGCAAGG	ATGAGAGAACCGTCTTCGCC
GhPFK14	CTACCTGCAAGACCTCCGAC	TGGTTCCAGAGGGAGAGAGG
GhPFK15	AGCATAACTCGCTGCCATCC	GTCTTCGAACGACGGGAACT
GhPFPB4	AAATTGTCGATGGTCCCGCT	TTGTCTACTCCGTTCGGCAC
GhPFK16	GGAACCTCGAGAGGAGGTCA	TGTCCCGTCACCTCCGATTA
GhPFK17	CTAAGGAGCGGAAGATGGCA	TTGAGCAAGAAGGGTGCAGT
GhPFPB5	TTTTGGTCTTCAGCTGGCCT	CTGGACCTGGAAGCACGTAA
GhPFPB6	GGAATGTGCAGGTAGTTGCC	GCATCTACCCTCGTAGCCGA
GhPFK18	AGTTGAGGAGGCTCAACGTG	TAGCGGCCCATCAACTTCAC
