# Supplementary material for: Genome-Wide Identification and Expression Analysis Elucidates the Potential Role of PFK Gene Family in Drought Stress Tolerance and Sugar Metabolism in Cotton
Source: Front Genet. 2022 Jun 20;13:922024. doi: 10.3389/fgene.2022.922024 (PMC9251378; doi:10.3389/fgene.2022.922024)
Supplement: Supplementary file 1 [file DataSheet1.ZIP › Table S2.xlsx]

## Sheet: G. hirsutum
ID	Cis	Seq	Start	End	Charge	Species	Description
GhPFK01	AAGAA-motif	GAAAGAA	64	7	-	Avena sativa
GhPFK02	AAGAA-motif	GAAAGAA	1338	7	-	Avena sativa
GhPFK03	AAGAA-motif	GAAAGAA	1675	7	-	Avena sativa
GhPFK04	AAGAA-motif	gGTAAAGAAA	383	9	+	Avena sativa
GhPFK04	AAGAA-motif	gGTAAAGAAA	1179	9	+	Avena sativa
GhPFK06	AAGAA-motif	gGTAAAGAAA	1961	9	-	Avena sativa
GhPFK06	AAGAA-motif	GAAAGAA	1962	7	-	Avena sativa
GhPFK07	AAGAA-motif	gGTAAAGAAA	118	9	+	Avena sativa
GhPFK07	AAGAA-motif	GAAAGAA	472	7	+	Avena sativa
GhPFK07	AAGAA-motif	gGTAAAGAAA	483	9	-	Avena sativa
GhPFK09	AAGAA-motif	GAAAGAA	873	7	+	Avena sativa
GhPFK09	AAGAA-motif	gGTAAAGAAA	1948	9	-	Avena sativa
GhPFK10	AAGAA-motif	gGTAAAGAAA	1770	10	-	Avena sativa
GhPFK10	AAGAA-motif	GAAAGAA	1920	7	+	Avena sativa
GhPFK11	AAGAA-motif	GAAAGAA	891	7	-	Avena sativa
GhPFK11	AAGAA-motif	gGTAAAGAAA	1675	9	+	Avena sativa
GhPFK12	AAGAA-motif	GAAAGAA	419	7	-	Avena sativa
GhPFK13	AAGAA-motif	GAAAGAA	1424	7	+	Avena sativa
GhPFK15	AAGAA-motif	gGTAAAGAAA	1961	9	-	Avena sativa
GhPFK15	AAGAA-motif	GAAAGAA	1962	7	-	Avena sativa
GhPFK16	AAGAA-motif	GAAAGAA	880	7	+	Avena sativa
GhPFK16	AAGAA-motif	gGTAAAGAAA	1051	9	+	Avena sativa
GhPFK16	AAGAA-motif	gGTAAAGAAA	1948	9	-	Avena sativa
GhPFK17	AAGAA-motif	GAAAGAA	388	7	-	Avena sativa
GhPFK18	AAGAA-motif	gGTAAAGAAA	1771	10	-	Avena sativa
GhPFK18	AAGAA-motif	GAAAGAA	1920	7	+	Avena sativa
GhPFPA2	AAGAA-motif	gGTAAAGAAA	364	9	-	Avena sativa
GhPFPB1	AAGAA-motif	GAAAGAA	660	7	-	Avena sativa
GhPFPB2	AAGAA-motif	GAAAGAA	112	7	-	Avena sativa
GhPFPB2	AAGAA-motif	GAAAGAA	1413	7	-	Avena sativa
GhPFPB5	AAGAA-motif	gGTAAAGAAA	240	9	-	Avena sativa
GhPFPB5	AAGAA-motif	GAAAGAA	1747	7	+	Avena sativa
GhPFK01	ABRE	ACGTG	1294	5	+	Arabidopsis thaliana	cis-acting element involved in the abscisic acid responsiveness
GhPFK01	ABRE	GCAACGTGTC	1318	9	-	Hordeum vulgare	cis-acting element involved in the abscisic acid responsiveness
GhPFK01	ABRE	CACGTG	1320	6	-	Arabidopsis thaliana	cis-acting element involved in the abscisic acid responsiveness
GhPFK01	ABRE	ACGTG	1321	5	+	Arabidopsis thaliana	cis-acting element involved in the abscisic acid responsiveness
GhPFK01	ABRE	GCAACGTGTC	1955	9	+	Hordeum vulgare	cis-acting element involved in the abscisic acid responsiveness
GhPFK03	ABRE	ACGTG	1645	5	-	Arabidopsis thaliana	cis-acting element involved in the abscisic acid responsiveness
GhPFK03	ABRE	CACGTG	1878	6	-	Arabidopsis thaliana	cis-acting element involved in the abscisic acid responsiveness
GhPFK03	ABRE	ACGTG	1879	5	+	Arabidopsis thaliana	cis-acting element involved in the abscisic acid responsiveness
GhPFK04	ABRE	ACGTG	972	5	-	Arabidopsis thaliana	cis-acting element involved in the abscisic acid responsiveness
GhPFK04	ABRE	AACCCGG	1300	7	+	Arabidopsis thaliana	cis-acting element involved in the abscisic acid responsiveness
GhPFK05	ABRE	ACGTG	343	5	-	Arabidopsis thaliana	cis-acting element involved in the abscisic acid responsiveness
GhPFK05	ABRE	CACGTG	368	6	+	Arabidopsis thaliana	cis-acting element involved in the abscisic acid responsiveness
GhPFK05	ABRE	ACGTG	369	5	+	Arabidopsis thaliana	cis-acting element involved in the abscisic acid responsiveness
GhPFK05	ABRE	ACGTG	740	5	+	Arabidopsis thaliana	cis-acting element involved in the abscisic acid responsiveness
GhPFK05	ABRE	GACACGTGGC	1786	9	-	Triticum aestivum	cis-acting element involved in the abscisic acid responsiveness
GhPFK05	ABRE	CACGTG	1788	6	-	Arabidopsis thaliana	cis-acting element involved in the abscisic acid responsiveness
GhPFK05	ABRE	ACGTG	1789	5	+	Arabidopsis thaliana	cis-acting element involved in the abscisic acid responsiveness
GhPFK06	ABRE	ACGTG	740	5	-	Arabidopsis thaliana	cis-acting element involved in the abscisic acid responsiveness
GhPFK07	ABRE	ACGTG	1976	5	-	Arabidopsis thaliana	cis-acting element involved in the abscisic acid responsiveness
GhPFK08	ABRE	CACGTG	928	6	+	Arabidopsis thaliana	cis-acting element involved in the abscisic acid responsiveness
GhPFK08	ABRE	ACGTG	929	5	+	Arabidopsis thaliana	cis-acting element involved in the abscisic acid responsiveness
GhPFK09	ABRE	ACGTG	84	5	+	Arabidopsis thaliana	cis-acting element involved in the abscisic acid responsiveness
GhPFK09	ABRE	ACGTG	1812	5	+	Arabidopsis thaliana	cis-acting element involved in the abscisic acid responsiveness
GhPFK09	ABRE	ACGTG	1984	5	-	Arabidopsis thaliana	cis-acting element involved in the abscisic acid responsiveness
GhPFK12	ABRE	TACGGTC	1544	7	-	Arabidopsis thaliana	cis-acting element involved in the abscisic acid responsiveness
GhPFK13	ABRE	ACGTG	949	5	-	Arabidopsis thaliana	cis-acting element involved in the abscisic acid responsiveness
GhPFK13	ABRE	ACGTG	1041	5	-	Arabidopsis thaliana	cis-acting element involved in the abscisic acid responsiveness
GhPFK13	ABRE	ACGTG	1539	5	-	Arabidopsis thaliana	cis-acting element involved in the abscisic acid responsiveness
GhPFK13	ABRE	AACCCGG	1846	7	+	Arabidopsis thaliana	cis-acting element involved in the abscisic acid responsiveness
GhPFK14	ABRE	ACGTG	308	5	-	Arabidopsis thaliana	cis-acting element involved in the abscisic acid responsiveness
GhPFK14	ABRE	CACGTG	333	6	+	Arabidopsis thaliana	cis-acting element involved in the abscisic acid responsiveness
GhPFK14	ABRE	ACGTG	334	5	+	Arabidopsis thaliana	cis-acting element involved in the abscisic acid responsiveness
GhPFK14	ABRE	ACGTG	721	5	+	Arabidopsis thaliana	cis-acting element involved in the abscisic acid responsiveness
GhPFK14	ABRE	ACGTG	921	5	+	Arabidopsis thaliana	cis-acting element involved in the abscisic acid responsiveness
GhPFK14	ABRE	GACACGTGGC	1786	9	-	Triticum aestivum	cis-acting element involved in the abscisic acid responsiveness
GhPFK14	ABRE	CACGTG	1788	6	-	Arabidopsis thaliana	cis-acting element involved in the abscisic acid responsiveness
GhPFK14	ABRE	ACGTG	1789	5	+	Arabidopsis thaliana	cis-acting element involved in the abscisic acid responsiveness
GhPFK15	ABRE	ACGTG	423	5	-	Arabidopsis thaliana	cis-acting element involved in the abscisic acid responsiveness
GhPFK15	ABRE	GACACGTGGC	950	9	-	Triticum aestivum	cis-acting element involved in the abscisic acid responsiveness
GhPFK15	ABRE	CGCACGTGTC	1237	9	+	Hordeum vulgare	cis-acting element involved in the abscisic acid responsiveness
GhPFK15	ABRE	CACGTG	1239	6	-	Arabidopsis thaliana	cis-acting element involved in the abscisic acid responsiveness
GhPFK15	ABRE	ACGTG	1240	5	+	Arabidopsis thaliana	cis-acting element involved in the abscisic acid responsiveness
GhPFK16	ABRE	ACGTG	1812	5	+	Arabidopsis thaliana	cis-acting element involved in the abscisic acid responsiveness
GhPFK16	ABRE	ACGTG	1984	5	-	Arabidopsis thaliana	cis-acting element involved in the abscisic acid responsiveness
GhPFK17	ABRE	CACGTG	342	6	+	Arabidopsis thaliana	cis-acting element involved in the abscisic acid responsiveness
GhPFK17	ABRE	ACGTG	343	5	+	Arabidopsis thaliana	cis-acting element involved in the abscisic acid responsiveness
GhPFK17	ABRE	ACGTG	740	5	+	Arabidopsis thaliana	cis-acting element involved in the abscisic acid responsiveness
GhPFPA1	ABRE	ACGTG	758	5	+	Arabidopsis thaliana	cis-acting element involved in the abscisic acid responsiveness
GhPFPA2	ABRE	ACGTG	45	5	-	Arabidopsis thaliana	cis-acting element involved in the abscisic acid responsiveness
GhPFPA2	ABRE	ACGTG	1221	5	+	Arabidopsis thaliana	cis-acting element involved in the abscisic acid responsiveness
GhPFPA2	ABRE	ACGTG	1467	5	+	Arabidopsis thaliana	cis-acting element involved in the abscisic acid responsiveness
GhPFPB1	ABRE	ACGTG	1373	5	+	Arabidopsis thaliana	cis-acting element involved in the abscisic acid responsiveness
GhPFPB2	ABRE	ACGTG	947	5	-	Arabidopsis thaliana	cis-acting element involved in the abscisic acid responsiveness
GhPFPB5	ABRE	ACGTG	106	5	-	Arabidopsis thaliana	cis-acting element involved in the abscisic acid responsiveness
GhPFK04	ABRE3a	TACGTG	972	6	-	Zea mays
GhPFK05	ABRE3a	TACGTG	343	6	-	Zea mays
GhPFK13	ABRE3a	TACGTG	1041	6	-	Zea mays
GhPFK13	ABRE3a	TACGTG	1539	6	-	Zea mays
GhPFK14	ABRE3a	TACGTG	308	6	-	Zea mays
GhPFK15	ABRE3a	TACGTG	423	6	-	Zea mays
GhPFPA1	ABRE3a	TACGTG	757	6	+	Zea mays
GhPFPA2	ABRE3a	TACGTG	1220	6	+	Zea mays
GhPFPA2	ABRE3a	TACGTG	1466	6	+	Zea mays
GhPFPB1	ABRE3a	TACGTG	1372	6	+	Zea mays
GhPFPB2	ABRE3a	TACGTG	947	6	-	Zea mays
GhPFK04	ABRE4	CACGTA	972	6	+	Zea mays
GhPFK05	ABRE4	CACGTA	343	6	+	Zea mays
GhPFK13	ABRE4	CACGTA	1041	6	+	Zea mays
GhPFK13	ABRE4	CACGTA	1539	6	+	Zea mays
GhPFK14	ABRE4	CACGTA	308	6	+	Zea mays
GhPFK15	ABRE4	CACGTA	423	6	+	Zea mays
GhPFPA1	ABRE4	CACGTA	757	6	-	Zea mays
GhPFPA2	ABRE4	CACGTA	1220	6	-	Zea mays
GhPFPA2	ABRE4	CACGTA	1466	6	-	Zea mays
GhPFPB1	ABRE4	CACGTA	1372	6	-	Zea mays
GhPFPB2	ABRE4	CACGTA	947	6	+	Zea mays
GhPFK03	ARE	AAACCA	1240	6	-	Zea mays	cis-acting regulatory element essential for the anaerobic induction
GhPFK04	ARE	AAACCA	846	6	-	Zea mays	cis-acting regulatory element essential for the anaerobic induction
GhPFK05	ARE	AAACCA	75	6	+	Zea mays	cis-acting regulatory element essential for the anaerobic induction
GhPFK05	ARE	AAACCA	602	6	-	Zea mays	cis-acting regulatory element essential for the anaerobic induction
GhPFK06	ARE	AAACCA	1617	6	+	Zea mays	cis-acting regulatory element essential for the anaerobic induction
GhPFK06	ARE	AAACCA	1817	6	+	Zea mays	cis-acting regulatory element essential for the anaerobic induction
GhPFK09	ARE	AAACCA	1076	6	-	Zea mays	cis-acting regulatory element essential for the anaerobic induction
GhPFK10	ARE	AAACCA	333	6	+	Zea mays	cis-acting regulatory element essential for the anaerobic induction
GhPFK10	ARE	AAACCA	678	6	-	Zea mays	cis-acting regulatory element essential for the anaerobic induction
GhPFK10	ARE	AAACCA	1150	6	-	Zea mays	cis-acting regulatory element essential for the anaerobic induction
GhPFK10	ARE	AAACCA	1951	6	-	Zea mays	cis-acting regulatory element essential for the anaerobic induction
GhPFK12	ARE	AAACCA	7	6	-	Zea mays	cis-acting regulatory element essential for the anaerobic induction
GhPFK12	ARE	AAACCA	404	6	+	Zea mays	cis-acting regulatory element essential for the anaerobic induction
GhPFK12	ARE	AAACCA	1759	6	-	Zea mays	cis-acting regulatory element essential for the anaerobic induction
GhPFK13	ARE	AAACCA	1433	6	+	Zea mays	cis-acting regulatory element essential for the anaerobic induction
GhPFK14	ARE	AAACCA	40	6	+	Zea mays	cis-acting regulatory element essential for the anaerobic induction
GhPFK14	ARE	AAACCA	567	6	-	Zea mays	cis-acting regulatory element essential for the anaerobic induction
GhPFK15	ARE	AAACCA	1604	6	+	Zea mays	cis-acting regulatory element essential for the anaerobic induction
GhPFK15	ARE	AAACCA	1804	6	+	Zea mays	cis-acting regulatory element essential for the anaerobic induction
GhPFK17	ARE	AAACCA	125	6	-	Zea mays	cis-acting regulatory element essential for the anaerobic induction
GhPFK17	ARE	AAACCA	1806	6	+	Zea mays	cis-acting regulatory element essential for the anaerobic induction
GhPFK18	ARE	AAACCA	1951	6	-	Zea mays	cis-acting regulatory element essential for the anaerobic induction
GhPFPA1	ARE	AAACCA	865	6	+	Zea mays	cis-acting regulatory element essential for the anaerobic induction
GhPFPA1	ARE	AAACCA	1242	6	+	Zea mays	cis-acting regulatory element essential for the anaerobic induction
GhPFPA2	ARE	AAACCA	228	6	-	Zea mays	cis-acting regulatory element essential for the anaerobic induction
GhPFPA2	ARE	AAACCA	358	6	+	Zea mays	cis-acting regulatory element essential for the anaerobic induction
GhPFPA2	ARE	AAACCA	652	6	+	Zea mays	cis-acting regulatory element essential for the anaerobic induction
GhPFPA2	ARE	AAACCA	714	6	-	Zea mays	cis-acting regulatory element essential for the anaerobic induction
GhPFPA2	ARE	AAACCA	901	6	+	Zea mays	cis-acting regulatory element essential for the anaerobic induction
GhPFPA2	ARE	AAACCA	1582	6	+	Zea mays	cis-acting regulatory element essential for the anaerobic induction
GhPFPA2	ARE	AAACCA	1962	6	+	Zea mays	cis-acting regulatory element essential for the anaerobic induction
GhPFPB2	ARE	AAACCA	390	6	-	Zea mays	cis-acting regulatory element essential for the anaerobic induction
GhPFPB2	ARE	AAACCA	1662	6	+	Zea mays	cis-acting regulatory element essential for the anaerobic induction
GhPFPB3	ARE	AAACCA	96	6	+	Zea mays	cis-acting regulatory element essential for the anaerobic induction
GhPFPB4	ARE	AAACCA	671	6	-	Zea mays	cis-acting regulatory element essential for the anaerobic induction
GhPFPB4	ARE	AAACCA	1592	6	-	Zea mays	cis-acting regulatory element essential for the anaerobic induction
GhPFPB5	ARE	AAACCA	1064	6	-	Zea mays	cis-acting regulatory element essential for the anaerobic induction
GhPFPB5	ARE	AAACCA	1693	6	+	Zea mays	cis-acting regulatory element essential for the anaerobic induction
GhPFPB5	ARE	AAACCA	1910	6	+	Zea mays	cis-acting regulatory element essential for the anaerobic induction
GhPFPB6	ARE	AAACCA	11	6	-	Zea mays	cis-acting regulatory element essential for the anaerobic induction
GhPFPB6	ARE	AAACCA	17	6	-	Zea mays	cis-acting regulatory element essential for the anaerobic induction
GhPFPB6	ARE	AAACCA	160	6	+	Zea mays	cis-acting regulatory element essential for the anaerobic induction
GhPFK07	AT1-motif	AATTATTTTTTATT	372	14	-	Solanum tuberosum	part of a light responsive module
GhPFK09	AT1-motif	AATTATTTTTTATT	1334	13	-	Solanum tuberosum	part of a light responsive module
GhPFK13	AT1-motif	AATTATTTTTTATT	77	14	+	Solanum tuberosum	part of a light responsive module
GhPFPA2	AT1-motif	AATTATTTTTTATT	411	13	+	Solanum tuberosum	part of a light responsive module
GhPFPB5	AT1-motif	AATTATTTTTTATT	1322	13	-	Solanum tuberosum	part of a light responsive module
GhPFPB6	AT1-motif	AATTATTTTTTATT	926	14	-	Solanum tuberosum	part of a light responsive module
GhPFK04	AT-rich element	ATAGAAATCAA	2	10	+	Glycine max	binding site of AT-rich DNA binding protein (ATBP-1)
GhPFK05	AT-rich element	ATAGAAATCAA	1121	10	+	Glycine max	binding site of AT-rich DNA binding protein (ATBP-1)
GhPFK07	AT-rich element	ATAGAAATCAA	1145	10	+	Glycine max	binding site of AT-rich DNA binding protein (ATBP-1)
GhPFK10	AT-rich element	ATAGAAATCAA	1891	10	-	Glycine max	binding site of AT-rich DNA binding protein (ATBP-1)
GhPFK14	AT-rich element	ATAGAAATCAA	1086	10	+	Glycine max	binding site of AT-rich DNA binding protein (ATBP-1)
GhPFK16	AT-rich element	ATAGAAATCAA	707	11	+	Glycine max	binding site of AT-rich DNA binding protein (ATBP-1)
GhPFK18	AT-rich element	ATAGAAATCAA	1891	10	-	Glycine max	binding site of AT-rich DNA binding protein (ATBP-1)
GhPFPB5	AT-rich element	ATAGAAATCAA	1662	10	-	Glycine max	binding site of AT-rich DNA binding protein (ATBP-1)
GhPFK01	Box 4	ATTAAT	1118	6	-	Petroselinum crispum	part of a conserved DNA module involved in light responsiveness
GhPFK01	Box 4	ATTAAT	1517	6	-	Petroselinum crispum	part of a conserved DNA module involved in light responsiveness
GhPFK02	Box 4	ATTAAT	868	6	+	Petroselinum crispum	part of a conserved DNA module involved in light responsiveness
GhPFK02	Box 4	ATTAAT	1093	6	-	Petroselinum crispum	part of a conserved DNA module involved in light responsiveness
GhPFK03	Box 4	ATTAAT	1619	6	-	Petroselinum crispum	part of a conserved DNA module involved in light responsiveness
GhPFK04	Box 4	ATTAAT	747	6	-	Petroselinum crispum	part of a conserved DNA module involved in light responsiveness
GhPFK04	Box 4	ATTAAT	955	6	-	Petroselinum crispum	part of a conserved DNA module involved in light responsiveness
GhPFK04	Box 4	ATTAAT	1090	6	-	Petroselinum crispum	part of a conserved DNA module involved in light responsiveness
GhPFK06	Box 4	ATTAAT	327	6	+	Petroselinum crispum	part of a conserved DNA module involved in light responsiveness
GhPFK06	Box 4	ATTAAT	434	6	+	Petroselinum crispum	part of a conserved DNA module involved in light responsiveness
GhPFK06	Box 4	ATTAAT	438	6	+	Petroselinum crispum	part of a conserved DNA module involved in light responsiveness
GhPFK06	Box 4	ATTAAT	540	6	+	Petroselinum crispum	part of a conserved DNA module involved in light responsiveness
GhPFK06	Box 4	ATTAAT	1319	6	-	Petroselinum crispum	part of a conserved DNA module involved in light responsiveness
GhPFK06	Box 4	ATTAAT	1353	6	-	Petroselinum crispum	part of a conserved DNA module involved in light responsiveness
GhPFK07	Box 4	ATTAAT	13	6	+	Petroselinum crispum	part of a conserved DNA module involved in light responsiveness
GhPFK07	Box 4	ATTAAT	176	6	+	Petroselinum crispum	part of a conserved DNA module involved in light responsiveness
GhPFK07	Box 4	ATTAAT	1078	6	-	Petroselinum crispum	part of a conserved DNA module involved in light responsiveness
GhPFK07	Box 4	ATTAAT	1087	6	-	Petroselinum crispum	part of a conserved DNA module involved in light responsiveness
GhPFK07	Box 4	ATTAAT	1505	6	-	Petroselinum crispum	part of a conserved DNA module involved in light responsiveness
GhPFK09	Box 4	ATTAAT	1143	6	-	Petroselinum crispum	part of a conserved DNA module involved in light responsiveness
GhPFK09	Box 4	ATTAAT	1222	6	-	Petroselinum crispum	part of a conserved DNA module involved in light responsiveness
GhPFK09	Box 4	ATTAAT	1491	6	-	Petroselinum crispum	part of a conserved DNA module involved in light responsiveness
GhPFK09	Box 4	ATTAAT	1568	6	-	Petroselinum crispum	part of a conserved DNA module involved in light responsiveness
GhPFK10	Box 4	ATTAAT	1128	6	-	Petroselinum crispum	part of a conserved DNA module involved in light responsiveness
GhPFK10	Box 4	ATTAAT	1733	6	-	Petroselinum crispum	part of a conserved DNA module involved in light responsiveness
GhPFK11	Box 4	ATTAAT	1131	6	-	Petroselinum crispum	part of a conserved DNA module involved in light responsiveness
GhPFK11	Box 4	ATTAAT	1692	6	-	Petroselinum crispum	part of a conserved DNA module involved in light responsiveness
GhPFK13	Box 4	ATTAAT	107	6	+	Petroselinum crispum	part of a conserved DNA module involved in light responsiveness
GhPFK13	Box 4	ATTAAT	828	6	+	Petroselinum crispum	part of a conserved DNA module involved in light responsiveness
GhPFK13	Box 4	ATTAAT	930	6	+	Petroselinum crispum	part of a conserved DNA module involved in light responsiveness
GhPFK13	Box 4	ATTAAT	1288	6	-	Petroselinum crispum	part of a conserved DNA module involved in light responsiveness
GhPFK13	Box 4	ATTAAT	1370	6	-	Petroselinum crispum	part of a conserved DNA module involved in light responsiveness
GhPFK13	Box 4	ATTAAT	1523	6	-	Petroselinum crispum	part of a conserved DNA module involved in light responsiveness
GhPFK13	Box 4	ATTAAT	1657	6	-	Petroselinum crispum	part of a conserved DNA module involved in light responsiveness
GhPFK15	Box 4	ATTAAT	85	6	+	Petroselinum crispum	part of a conserved DNA module involved in light responsiveness
GhPFK15	Box 4	ATTAAT	200	6	+	Petroselinum crispum	part of a conserved DNA module involved in light responsiveness
GhPFK15	Box 4	ATTAAT	312	6	+	Petroselinum crispum	part of a conserved DNA module involved in light responsiveness
GhPFK15	Box 4	ATTAAT	637	6	+	Petroselinum crispum	part of a conserved DNA module involved in light responsiveness
GhPFK15	Box 4	ATTAAT	781	6	+	Petroselinum crispum	part of a conserved DNA module involved in light responsiveness
GhPFK15	Box 4	ATTAAT	1326	6	-	Petroselinum crispum	part of a conserved DNA module involved in light responsiveness
GhPFK15	Box 4	ATTAAT	1350	6	-	Petroselinum crispum	part of a conserved DNA module involved in light responsiveness
GhPFK16	Box 4	ATTAAT	33	6	+	Petroselinum crispum	part of a conserved DNA module involved in light responsiveness
GhPFK16	Box 4	ATTAAT	1309	6	-	Petroselinum crispum	part of a conserved DNA module involved in light responsiveness
GhPFK18	Box 4	ATTAAT	962	6	+	Petroselinum crispum	part of a conserved DNA module involved in light responsiveness
GhPFK18	Box 4	ATTAAT	1734	6	-	Petroselinum crispum	part of a conserved DNA module involved in light responsiveness
GhPFPA1	Box 4	ATTAAT	535	6	+	Petroselinum crispum	part of a conserved DNA module involved in light responsiveness
GhPFPA1	Box 4	ATTAAT	635	6	+	Petroselinum crispum	part of a conserved DNA module involved in light responsiveness
GhPFPA1	Box 4	ATTAAT	726	6	-	Petroselinum crispum	part of a conserved DNA module involved in light responsiveness
GhPFPA1	Box 4	ATTAAT	777	6	-	Petroselinum crispum	part of a conserved DNA module involved in light responsiveness
GhPFPA2	Box 4	ATTAAT	120	6	+	Petroselinum crispum	part of a conserved DNA module involved in light responsiveness
GhPFPA2	Box 4	ATTAAT	154	6	+	Petroselinum crispum	part of a conserved DNA module involved in light responsiveness
GhPFPA2	Box 4	ATTAAT	185	6	+	Petroselinum crispum	part of a conserved DNA module involved in light responsiveness
GhPFPA2	Box 4	ATTAAT	639	6	+	Petroselinum crispum	part of a conserved DNA module involved in light responsiveness
GhPFPA2	Box 4	ATTAAT	753	6	+	Petroselinum crispum	part of a conserved DNA module involved in light responsiveness
GhPFPA2	Box 4	ATTAAT	888	6	+	Petroselinum crispum	part of a conserved DNA module involved in light responsiveness
GhPFPA2	Box 4	ATTAAT	1071	6	-	Petroselinum crispum	part of a conserved DNA module involved in light responsiveness
GhPFPA2	Box 4	ATTAAT	1244	6	-	Petroselinum crispum	part of a conserved DNA module involved in light responsiveness
GhPFPA2	Box 4	ATTAAT	1344	6	-	Petroselinum crispum	part of a conserved DNA module involved in light responsiveness
GhPFPA2	Box 4	ATTAAT	1435	6	-	Petroselinum crispum	part of a conserved DNA module involved in light responsiveness
GhPFPB1	Box 4	ATTAAT	1141	6	-	Petroselinum crispum	part of a conserved DNA module involved in light responsiveness
GhPFPB1	Box 4	ATTAAT	1327	6	-	Petroselinum crispum	part of a conserved DNA module involved in light responsiveness
GhPFPB1	Box 4	ATTAAT	1485	6	-	Petroselinum crispum	part of a conserved DNA module involved in light responsiveness
GhPFPB3	Box 4	ATTAAT	358	6	+	Petroselinum crispum	part of a conserved DNA module involved in light responsiveness
GhPFPB3	Box 4	ATTAAT	620	6	+	Petroselinum crispum	part of a conserved DNA module involved in light responsiveness
GhPFPB3	Box 4	ATTAAT	644	6	+	Petroselinum crispum	part of a conserved DNA module involved in light responsiveness
GhPFPB3	Box 4	ATTAAT	967	6	+	Petroselinum crispum	part of a conserved DNA module involved in light responsiveness
GhPFPB3	Box 4	ATTAAT	1018	6	-	Petroselinum crispum	part of a conserved DNA module involved in light responsiveness
GhPFPB3	Box 4	ATTAAT	1525	6	-	Petroselinum crispum	part of a conserved DNA module involved in light responsiveness
GhPFPB3	Box 4	ATTAAT	1565	6	-	Petroselinum crispum	part of a conserved DNA module involved in light responsiveness
GhPFPB4	Box 4	ATTAAT	1076	6	-	Petroselinum crispum	part of a conserved DNA module involved in light responsiveness
GhPFPB4	Box 4	ATTAAT	1095	6	-	Petroselinum crispum	part of a conserved DNA module involved in light responsiveness
GhPFPB4	Box 4	ATTAAT	1179	6	-	Petroselinum crispum	part of a conserved DNA module involved in light responsiveness
GhPFPB4	Box 4	ATTAAT	1291	6	-	Petroselinum crispum	part of a conserved DNA module involved in light responsiveness
GhPFPB4	Box 4	ATTAAT	1482	6	-	Petroselinum crispum	part of a conserved DNA module involved in light responsiveness
GhPFPB4	Box 4	ATTAAT	1507	6	-	Petroselinum crispum	part of a conserved DNA module involved in light responsiveness
GhPFPB5	Box 4	ATTAAT	283	6	+	Petroselinum crispum	part of a conserved DNA module involved in light responsiveness
GhPFPB5	Box 4	ATTAAT	308	6	+	Petroselinum crispum	part of a conserved DNA module involved in light responsiveness
GhPFPB5	Box 4	ATTAAT	1203	6	-	Petroselinum crispum	part of a conserved DNA module involved in light responsiveness
GhPFPB5	Box 4	ATTAAT	1347	6	-	Petroselinum crispum	part of a conserved DNA module involved in light responsiveness
GhPFPB6	Box 4	ATTAAT	685	6	+	Petroselinum crispum	part of a conserved DNA module involved in light responsiveness
GhPFPB6	Box 4	ATTAAT	709	6	+	Petroselinum crispum	part of a conserved DNA module involved in light responsiveness
GhPFPB6	Box 4	ATTAAT	1059	6	-	Petroselinum crispum	part of a conserved DNA module involved in light responsiveness
GhPFPB6	Box 4	ATTAAT	1118	6	-	Petroselinum crispum	part of a conserved DNA module involved in light responsiveness
GhPFPB6	Box 4	ATTAAT	1604	6	-	Petroselinum crispum	part of a conserved DNA module involved in light responsiveness
GhPFK01	CGTCA-motif	CGTCA	491	5	-	Hordeum vulgare	cis-acting regulatory element involved in the MeJA-responsiveness
GhPFK01	CGTCA-motif	CGTCA	1301	5	-	Hordeum vulgare	cis-acting regulatory element involved in the MeJA-responsiveness
GhPFK02	CGTCA-motif	CGTCA	1324	5	-	Hordeum vulgare	cis-acting regulatory element involved in the MeJA-responsiveness
GhPFK03	CGTCA-motif	CGTCA	1647	5	+	Hordeum vulgare	cis-acting regulatory element involved in the MeJA-responsiveness
GhPFK04	CGTCA-motif	CGTCA	927	5	-	Hordeum vulgare	cis-acting regulatory element involved in the MeJA-responsiveness
GhPFK05	CGTCA-motif	CGTCA	973	5	-	Hordeum vulgare	cis-acting regulatory element involved in the MeJA-responsiveness
GhPFK06	CGTCA-motif	CGTCA	617	5	-	Hordeum vulgare	cis-acting regulatory element involved in the MeJA-responsiveness
GhPFK06	CGTCA-motif	CGTCA	1811	5	+	Hordeum vulgare	cis-acting regulatory element involved in the MeJA-responsiveness
GhPFK08	CGTCA-motif	CGTCA	334	5	-	Hordeum vulgare	cis-acting regulatory element involved in the MeJA-responsiveness
GhPFK09	CGTCA-motif	CGTCA	1013	5	+	Hordeum vulgare	cis-acting regulatory element involved in the MeJA-responsiveness
GhPFK09	CGTCA-motif	CGTCA	1810	5	-	Hordeum vulgare	cis-acting regulatory element involved in the MeJA-responsiveness
GhPFK10	CGTCA-motif	CGTCA	299	5	+	Hordeum vulgare	cis-acting regulatory element involved in the MeJA-responsiveness
GhPFK10	CGTCA-motif	CGTCA	736	5	+	Hordeum vulgare	cis-acting regulatory element involved in the MeJA-responsiveness
GhPFK11	CGTCA-motif	CGTCA	819	5	-	Hordeum vulgare	cis-acting regulatory element involved in the MeJA-responsiveness
GhPFK12	CGTCA-motif	CGTCA	870	5	-	Hordeum vulgare	cis-acting regulatory element involved in the MeJA-responsiveness
GhPFK13	CGTCA-motif	CGTCA	1365	5	+	Hordeum vulgare	cis-acting regulatory element involved in the MeJA-responsiveness
GhPFK13	CGTCA-motif	CGTCA	1495	5	-	Hordeum vulgare	cis-acting regulatory element involved in the MeJA-responsiveness
GhPFK14	CGTCA-motif	CGTCA	919	5	-	Hordeum vulgare	cis-acting regulatory element involved in the MeJA-responsiveness
GhPFK15	CGTCA-motif	CGTCA	1142	5	+	Hordeum vulgare	cis-acting regulatory element involved in the MeJA-responsiveness
GhPFK15	CGTCA-motif	CGTCA	1798	5	+	Hordeum vulgare	cis-acting regulatory element involved in the MeJA-responsiveness
GhPFK16	CGTCA-motif	CGTCA	1810	5	-	Hordeum vulgare	cis-acting regulatory element involved in the MeJA-responsiveness
GhPFK17	CGTCA-motif	CGTCA	394	5	+	Hordeum vulgare	cis-acting regulatory element involved in the MeJA-responsiveness
GhPFPB6	CGTCA-motif	CGTCA	437	5	-	Hordeum vulgare	cis-acting regulatory element involved in the MeJA-responsiveness
GhPFK01	DRE core	GCCGAC	1885	6	+	Arabidopsis thaliana
GhPFK08	DRE1	ACCGAGA	380	7	+	Zea mays
GhPFPA1	DRE1	ACCGAGA	1264	7	+	Zea mays
GhPFPA2	DRE1	ACCGAGA	1984	7	+	Zea mays
GhPFK01	ERE	ATTTCATA	1078	8	-	Nicotiana glutinos
GhPFK03	ERE	ATTTTAAA	1418	8	-	Nicotiana glutinos
GhPFK03	ERE	ATTTTAAA	1531	8	+	Nicotiana glutinos
GhPFK04	ERE	ATTTTAAA	1002	8	+	Nicotiana glutinos
GhPFK06	ERE	ATTTCATA	278	8	+	Nicotiana glutinos
GhPFK06	ERE	ATTTTAAA	390	8	-	Nicotiana glutinos
GhPFK06	ERE	ATTTTAAA	496	8	-	Nicotiana glutinos
GhPFK06	ERE	ATTTTAAA	959	8	+	Nicotiana glutinos
GhPFK07	ERE	ATTTTAAA	1136	8	+	Nicotiana glutinos
GhPFK07	ERE	ATTTCATA	1465	8	+	Nicotiana glutinos
GhPFK07	ERE	ATTTTAAA	1741	8	+	Nicotiana glutinos
GhPFK07	ERE	ATTTTAAA	1743	8	-	Nicotiana glutinos
GhPFK07	ERE	ATTTTAAA	1767	8	+	Nicotiana glutinos
GhPFK07	ERE	ATTTTAAA	1769	8	-	Nicotiana glutinos
GhPFK07	ERE	ATTTTAAA	1786	8	-	Nicotiana glutinos
GhPFK08	ERE	ATTTCATA	845	8	+	Nicotiana glutinos
GhPFK08	ERE	ATTTCATA	1455	8	+	Nicotiana glutinos
GhPFK08	ERE	ATTTTAAA	1986	8	+	Nicotiana glutinos
GhPFK09	ERE	ATTTTAAA	1544	8	+	Nicotiana glutinos
GhPFK09	ERE	ATTTTAAA	1546	8	-	Nicotiana glutinos
GhPFK10	ERE	ATTTTAAA	147	8	-	Nicotiana glutinos
GhPFK10	ERE	ATTTTAAA	1143	8	-	Nicotiana glutinos
GhPFK10	ERE	ATTTTAAA	1374	8	+	Nicotiana glutinos
GhPFK10	ERE	ATTTTAAA	1591	8	+	Nicotiana glutinos
GhPFK11	ERE	ATTTCATA	847	8	-	Nicotiana glutinos
GhPFK13	ERE	ATTTTAAA	602	8	+	Nicotiana glutinos
GhPFK13	ERE	ATTTTAAA	1569	8	+	Nicotiana glutinos
GhPFK15	ERE	ATTTTAAA	185	8	-	Nicotiana glutinos
GhPFK15	ERE	ATTTCATA	588	8	+	Nicotiana glutinos
GhPFK16	ERE	ATTTTAAA	957	8	+	Nicotiana glutinos
GhPFK16	ERE	ATTTCATA	1425	8	-	Nicotiana glutinos
GhPFK16	ERE	ATTTTAAA	1502	8	+	Nicotiana glutinos
GhPFK17	ERE	ATTTTAAA	1986	8	+	Nicotiana glutinos
GhPFK18	ERE	ATTTTAAA	237	8	-	Nicotiana glutinos
GhPFK18	ERE	ATTTTAAA	1197	8	-	Nicotiana glutinos
GhPFK18	ERE	ATTTTAAA	1375	8	+	Nicotiana glutinos
GhPFK18	ERE	ATTTTAAA	1592	8	+	Nicotiana glutinos
GhPFPA1	ERE	ATTTTAAA	783	8	+	Nicotiana glutinos
GhPFPA2	ERE	ATTTTAAA	1064	8	+	Nicotiana glutinos
GhPFPB3	ERE	ATTTTAAA	1134	8	-	Nicotiana glutinos
GhPFPB3	ERE	ATTTCATA	1327	8	-	Nicotiana glutinos
GhPFPB5	ERE	ATTTTAAA	473	8	+	Nicotiana glutinos
GhPFPB5	ERE	ATTTTAAA	475	8	-	Nicotiana glutinos
GhPFPB5	ERE	ATTTTAAA	795	8	-	Nicotiana glutinos
GhPFPB6	ERE	ATTTTAAA	1234	8	-	Nicotiana glutinos
GhPFPB6	ERE	ATTTCATA	1428	8	-	Nicotiana glutinos
GhPFPB6	ERE	ATTTTAAA	1571	8	+	Nicotiana glutinos
GhPFPB6	ERE	ATTTTAAA	1573	8	-	Nicotiana glutinos
GhPFK05	GARE-motif	TCTGTTG	1974	7	+	Brassica oleracea	gibberellin-responsive element
GhPFK09	GARE-motif	TCTGTTG	1742	7	-	Brassica oleracea	gibberellin-responsive element
GhPFK11	GARE-motif	TCTGTTG	608	7	-	Brassica oleracea	gibberellin-responsive element
GhPFK12	GARE-motif	TCTGTTG	13	7	-	Brassica oleracea	gibberellin-responsive element
GhPFK14	GARE-motif	TCTGTTG	1974	7	+	Brassica oleracea	gibberellin-responsive element
GhPFK16	GARE-motif	TCTGTTG	1742	7	-	Brassica oleracea	gibberellin-responsive element
GhPFK17	GARE-motif	TCTGTTG	820	7	-	Brassica oleracea	gibberellin-responsive element
GhPFK17	GARE-motif	TCTGTTG	1520	7	-	Brassica oleracea	gibberellin-responsive element
GhPFPB1	GARE-motif	TCTGTTG	727	7	+	Brassica oleracea	gibberellin-responsive element
GhPFPB3	GARE-motif	TCTGTTG	163	7	+	Brassica oleracea	gibberellin-responsive element
GhPFPB4	GARE-motif	TCTGTTG	732	7	+	Brassica oleracea	gibberellin-responsive element
GhPFPB5	GARE-motif	TCTGTTG	1851	7	-	Brassica oleracea	gibberellin-responsive element
GhPFPB6	GARE-motif	TCTGTTG	226	7	+	Brassica oleracea	gibberellin-responsive element
GhPFK06	GATA-motif	AAGGATAAGG	1297	9	-	Solanum tuberosum	part of a light responsive element
GhPFK11	GATA-motif	AAGATAAGATT	538	10	+	Arabidopsis thaliana	part of a light responsive element
GhPFK16	GATA-motif	AAGATAAGATT	1327	10	-	Arabidopsis thaliana	part of a light responsive element
GhPFPA1	GATA-motif	GATAGGA	520	7	+	Arabidopsis thaliana	part of a light responsive element
GhPFPA2	GATA-motif	AAGATAAGATT	840	10	-	Arabidopsis thaliana	part of a light responsive element
GhPFPA2	GATA-motif	GATAGGA	1229	7	+	Arabidopsis thaliana	part of a light responsive element
GhPFPB1	GATA-motif	AAGGATAAGG	600	9	-	Solanum tuberosum	part of a light responsive element
GhPFPB1	GATA-motif	GATAGGA	1947	7	+	Arabidopsis thaliana	part of a light responsive element
GhPFPB2	GATA-motif	AAGGATAAGG	1231	9	-	Solanum tuberosum	part of a light responsive element
GhPFPB4	GATA-motif	GATAGGA	1947	7	+	Arabidopsis thaliana	part of a light responsive element
GhPFK01	G-Box	CACGTG	1320	6	-	Pisum sativum	cis-acting regulatory element involved in light responsiveness
GhPFK01	G-box	CACGTC	1293	6	-	Zea mays	cis-acting regulatory element involved in light responsiveness
GhPFK01	G-box	tcCACGTGTCACT	1315	12	-	Glycine max	cis-acting regulatory element involved in light responsiveness
GhPFK01	G-box	tgACACGTGGCA	1317	12	+	Lycopersicon esculentum	cis-acting regulatory element involved in light responsiveness
GhPFK01	G-box	ACACGTGGC	1319	9	+	Brassica napus	cis-acting regulatory element involved in light responsiveness
GhPFK01	G-box	CACGTG	1320	6	-	Arabidopsis thaliana	cis-acting regulatory element involved in light responsiveness
GhPFK03	G-Box	CACGTG	1878	6	-	Pisum sativum	cis-acting regulatory element involved in light responsiveness
GhPFK03	G-box	CACGTC	1645	6	+	Zea mays	cis-acting regulatory element involved in light responsiveness
GhPFK03	G-box	CACGTG	1878	6	-	Arabidopsis thaliana	cis-acting regulatory element involved in light responsiveness
GhPFK04	G-box	TACGTG	972	6	-	Arabidopsis thaliana	cis-acting regulatory element involved in light responsiveness
GhPFK05	G-box	TACGTG	343	6	-	Arabidopsis thaliana	cis-acting regulatory element involved in light responsiveness
GhPFK05	G-box	CACGTG	368	6	+	Arabidopsis thaliana	cis-acting regulatory element involved in light responsiveness
GhPFK05	G-box	ACACGTG(G/t)CACC	1766	10.5	+	Lycopersicon esculentum	cis-acting regulatory element involved in light responsiveness
GhPFK05	G-box	ACACGTGGC	1786	9	-	Brassica napus	cis-acting regulatory element involved in light responsiveness
GhPFK05	G-box	CACGTG	1788	6	-	Arabidopsis thaliana	cis-acting regulatory element involved in light responsiveness
GhPFK05	G-Box	CACGTG	368	6	+	Pisum sativum	cis-acting regulatory element involved in light responsiveness
GhPFK05	G-Box	CACGTT	739	6	-	Pisum sativum	cis-acting regulatory element involved in light responsiveness
GhPFK05	G-Box	CACGTG	1788	6	-	Pisum sativum	cis-acting regulatory element involved in light responsiveness
GhPFK06	G-Box	CACGTT	740	6	+	Pisum sativum	cis-acting regulatory element involved in light responsiveness
GhPFK07	G-Box	CACGTT	1976	6	+	Pisum sativum	cis-acting regulatory element involved in light responsiveness
GhPFK08	G-Box	CACGTG	928	6	+	Pisum sativum	cis-acting regulatory element involved in light responsiveness
GhPFK08	G-box	CACGTG	928	6	+	Arabidopsis thaliana	cis-acting regulatory element involved in light responsiveness
GhPFK08	G-box	CACGAC	1511	6	+	Zea mays	cis-acting regulatory element involved in light responsiveness
GhPFK09	G-box	CACGAC	1790	6	-	Zea mays	cis-acting regulatory element involved in light responsiveness
GhPFK09	G-box	CACGTC	1811	6	-	Zea mays	cis-acting regulatory element involved in light responsiveness
GhPFK09	G-Box	CACGTT	83	6	-	Pisum sativum	cis-acting regulatory element involved in light responsiveness
GhPFK09	G-Box	CACGTT	1984	6	+	Pisum sativum	cis-acting regulatory element involved in light responsiveness
GhPFK12	G-box	CACGAC	1197	6	+	Zea mays	cis-acting regulatory element involved in light responsiveness
GhPFK13	G-box	TACGTG	1041	6	-	Arabidopsis thaliana	cis-acting regulatory element involved in light responsiveness
GhPFK13	G-box	TACGTG	1539	6	-	Arabidopsis thaliana	cis-acting regulatory element involved in light responsiveness
GhPFK13	G-Box	CACGTT	949	6	+	Pisum sativum	cis-acting regulatory element involved in light responsiveness
GhPFK14	G-box	TACGTG	308	6	-	Arabidopsis thaliana	cis-acting regulatory element involved in light responsiveness
GhPFK14	G-box	CACGTG	333	6	+	Arabidopsis thaliana	cis-acting regulatory element involved in light responsiveness
GhPFK14	G-box	CACGTC	920	6	-	Zea mays	cis-acting regulatory element involved in light responsiveness
GhPFK14	G-box	ACACGTG(G/t)CACC	1766	10.5	+	Lycopersicon esculentum	cis-acting regulatory element involved in light responsiveness
GhPFK14	G-box	ACACGTGGC	1786	9	-	Brassica napus	cis-acting regulatory element involved in light responsiveness
GhPFK14	G-box	CACGTG	1788	6	-	Arabidopsis thaliana	cis-acting regulatory element involved in light responsiveness
GhPFK14	G-Box	CACGTG	333	6	+	Pisum sativum	cis-acting regulatory element involved in light responsiveness
GhPFK14	G-Box	CACGTT	720	6	-	Pisum sativum	cis-acting regulatory element involved in light responsiveness
GhPFK14	G-Box	CACGTG	1788	6	-	Pisum sativum	cis-acting regulatory element involved in light responsiveness
GhPFK15	G-Box	CACGTG	1239	6	-	Pisum sativum	cis-acting regulatory element involved in light responsiveness
GhPFK15	G-box	TACGTG	423	6	-	Arabidopsis thaliana	cis-acting regulatory element involved in light responsiveness
GhPFK15	G-box	CACGTG	1239	6	-	Arabidopsis thaliana	cis-acting regulatory element involved in light responsiveness
GhPFK16	G-box	CACGAC	1790	6	-	Zea mays	cis-acting regulatory element involved in light responsiveness
GhPFK16	G-box	CACGTC	1811	6	-	Zea mays	cis-acting regulatory element involved in light responsiveness
GhPFK16	G-Box	CACGTT	1984	6	+	Pisum sativum	cis-acting regulatory element involved in light responsiveness
GhPFK17	G-box	CACGTG	342	6	+	Arabidopsis thaliana	cis-acting regulatory element involved in light responsiveness
GhPFK17	G-box	CACGTC	739	6	-	Zea mays	cis-acting regulatory element involved in light responsiveness
GhPFK17	G-box	CACGAC	1514	6	+	Zea mays	cis-acting regulatory element involved in light responsiveness
GhPFK17	G-Box	CACGTG	342	6	+	Pisum sativum	cis-acting regulatory element involved in light responsiveness
GhPFK18	G-box	CACGAC	1456	6	+	Zea mays	cis-acting regulatory element involved in light responsiveness
GhPFPA1	G-box	TAACACGTAG	756	9	-	Brassica oleracea	cis-acting regulatory element involved in light responsiveness
GhPFPA1	G-box	TACGTG	757	6	+	Arabidopsis thaliana	cis-acting regulatory element involved in light responsiveness
GhPFPA2	G-Box	CACGTT	45	6	+	Pisum sativum	cis-acting regulatory element involved in light responsiveness
GhPFPA2	G-box	TACGTG	1220	6	+	Arabidopsis thaliana	cis-acting regulatory element involved in light responsiveness
GhPFPA2	G-box	TAACACGTAG	1465	9	-	Brassica oleracea	cis-acting regulatory element involved in light responsiveness
GhPFPA2	G-box	TACGTG	1466	6	+	Arabidopsis thaliana	cis-acting regulatory element involved in light responsiveness
GhPFPB1	G-box	TACGTG	1372	6	+	Arabidopsis thaliana	cis-acting regulatory element involved in light responsiveness
GhPFPB2	G-box	TACGTG	947	6	-	Arabidopsis thaliana	cis-acting regulatory element involved in light responsiveness
GhPFPB5	G-Box	CACGTT	106	6	+	Pisum sativum	cis-acting regulatory element involved in light responsiveness
GhPFK01	GT1-motif	GGTTAA	631	6	-	Arabidopsis thaliana	light responsive element
GhPFK01	GT1-motif	GGTTAA	846	6	-	Arabidopsis thaliana	light responsive element
GhPFK02	GT1-motif	GGTTAA	501	6	+	Arabidopsis thaliana	light responsive element
GhPFK02	GT1-motif	GGTTAA	1524	6	+	Arabidopsis thaliana	light responsive element
GhPFK02	GT1-motif	GGTTAAT	1708	7	+	Avena sativa	light responsive element
GhPFK06	GT1-motif	GGTTAA	1066	6	+	Arabidopsis thaliana	light responsive element
GhPFK07	GT1-motif	GGTTAA	1201	6	-	Arabidopsis thaliana	light responsive element
GhPFK07	GT1-motif	GGTTAA	1451	6	+	Arabidopsis thaliana	light responsive element
GhPFK08	GT1-motif	GGTTAAT	597	7	+	Avena sativa	light responsive element
GhPFK08	GT1-motif	GGTTAA	1853	6	-	Arabidopsis thaliana	light responsive element
GhPFK09	GT1-motif	GGTTAA	1953	6	-	Arabidopsis thaliana	light responsive element
GhPFK10	GT1-motif	GGTTAAT	885	7	+	Avena sativa	light responsive element
GhPFK11	GT1-motif	GGTTAAT	1719	7	+	Avena sativa	light responsive element
GhPFK13	GT1-motif	GGTTAA	1114	6	+	Arabidopsis thaliana	light responsive element
GhPFK14	GT1-motif	GGTTAA	498	6	-	Arabidopsis thaliana	light responsive element
GhPFK15	GT1-motif	GGTTAA	1093	6	+	Arabidopsis thaliana	light responsive element
GhPFK16	GT1-motif	GGTTAA	841	6	+	Arabidopsis thaliana	light responsive element
GhPFK16	GT1-motif	GGTTAA	1953	6	-	Arabidopsis thaliana	light responsive element
GhPFK17	GT1-motif	GGTTAA	1853	6	-	Arabidopsis thaliana	light responsive element
GhPFPB3	GT1-motif	GGTTAAT	1213	7	+	Avena sativa	light responsive element
GhPFPB3	GT1-motif	GGTTAA	1627	6	+	Arabidopsis thaliana	light responsive element
GhPFPB3	GT1-motif	GGTTAA	1646	6	-	Arabidopsis thaliana	light responsive element
GhPFPB4	GT1-motif	GGTTAA	567	6	+	Arabidopsis thaliana	light responsive element
GhPFPB6	GT1-motif	GGTTAAT	441	7	+	Avena sativa	light responsive element
GhPFPB6	GT1-motif	GGTTAA	1654	6	-	Arabidopsis thaliana	light responsive element
GhPFK03	LTR	CCGAAA	370	6	+	Hordeum vulgare	cis-acting element involved in low-temperature responsiveness
GhPFK04	LTR	CCGAAA	1252	6	+	Hordeum vulgare	cis-acting element involved in low-temperature responsiveness
GhPFK06	LTR	CCGAAA	1059	6	+	Hordeum vulgare	cis-acting element involved in low-temperature responsiveness
GhPFK08	LTR	CCGAAA	1345	6	-	Hordeum vulgare	cis-acting element involved in low-temperature responsiveness
GhPFK08	LTR	CCGAAA	1447	6	+	Hordeum vulgare	cis-acting element involved in low-temperature responsiveness
GhPFK08	LTR	CCGAAA	1516	6	+	Hordeum vulgare	cis-acting element involved in low-temperature responsiveness
GhPFK09	LTR	CCGAAA	313	6	-	Hordeum vulgare	cis-acting element involved in low-temperature responsiveness
GhPFK12	LTR	CCGAAA	1481	6	+	Hordeum vulgare	cis-acting element involved in low-temperature responsiveness
GhPFK13	LTR	CCGAAA	799	6	-	Hordeum vulgare	cis-acting element involved in low-temperature responsiveness
GhPFK13	LTR	CCGAAA	1798	6	+	Hordeum vulgare	cis-acting element involved in low-temperature responsiveness
GhPFK15	LTR	CCGAAA	1086	6	+	Hordeum vulgare	cis-acting element involved in low-temperature responsiveness
GhPFK16	LTR	CCGAAA	1002	6	+	Hordeum vulgare	cis-acting element involved in low-temperature responsiveness
GhPFK17	LTR	CCGAAA	639	6	+	Hordeum vulgare	cis-acting element involved in low-temperature responsiveness
GhPFK17	LTR	CCGAAA	1351	6	-	Hordeum vulgare	cis-acting element involved in low-temperature responsiveness
GhPFK17	LTR	CCGAAA	1453	6	+	Hordeum vulgare	cis-acting element involved in low-temperature responsiveness
GhPFPB1	LTR	CCGAAA	663	6	-	Hordeum vulgare	cis-acting element involved in low-temperature responsiveness
GhPFK02	MBS	CAACTG	1066	6	+	Arabidopsis thaliana	MYB binding site involved in drought-inducibility
GhPFK04	MBS	CAACTG	724	6	-	Arabidopsis thaliana	MYB binding site involved in drought-inducibility
GhPFK05	MBS	CAACTG	622	6	+	Arabidopsis thaliana	MYB binding site involved in drought-inducibility
GhPFK05	MBS	CAACTG	698	6	-	Arabidopsis thaliana	MYB binding site involved in drought-inducibility
GhPFK05	MBS	CAACTG	816	6	-	Arabidopsis thaliana	MYB binding site involved in drought-inducibility
GhPFK05	MBS	CAACTG	1055	6	-	Arabidopsis thaliana	MYB binding site involved in drought-inducibility
GhPFK08	MBS	CAACTG	79	6	-	Arabidopsis thaliana	MYB binding site involved in drought-inducibility
GhPFK08	MBS	CAACTG	1733	6	-	Arabidopsis thaliana	MYB binding site involved in drought-inducibility
GhPFK09	MBS	CAACTG	1976	6	+	Arabidopsis thaliana	MYB binding site involved in drought-inducibility
GhPFK11	MBS	CAACTG	680	6	-	Arabidopsis thaliana	MYB binding site involved in drought-inducibility
GhPFK11	MBS	CAACTG	711	6	+	Arabidopsis thaliana	MYB binding site involved in drought-inducibility
GhPFK11	MBS	CAACTG	909	6	+	Arabidopsis thaliana	MYB binding site involved in drought-inducibility
GhPFK13	MBS	CAACTG	857	6	+	Arabidopsis thaliana	MYB binding site involved in drought-inducibility
GhPFK13	MBS	CAACTG	1265	6	-	Arabidopsis thaliana	MYB binding site involved in drought-inducibility
GhPFK14	MBS	CAACTG	663	6	-	Arabidopsis thaliana	MYB binding site involved in drought-inducibility
GhPFK14	MBS	CAACTG	1021	6	-	Arabidopsis thaliana	MYB binding site involved in drought-inducibility
GhPFK16	MBS	CAACTG	684	6	-	Arabidopsis thaliana	MYB binding site involved in drought-inducibility
GhPFK16	MBS	CAACTG	1976	6	+	Arabidopsis thaliana	MYB binding site involved in drought-inducibility
GhPFK17	MBS	CAACTG	1736	6	-	Arabidopsis thaliana	MYB binding site involved in drought-inducibility
GhPFPB1	MBS	CAACTG	1942	6	+	Arabidopsis thaliana	MYB binding site involved in drought-inducibility
GhPFPB2	MBS	CAACTG	734	6	+	Arabidopsis thaliana	MYB binding site involved in drought-inducibility
GhPFPB2	MBS	CAACTG	889	6	+	Arabidopsis thaliana	MYB binding site involved in drought-inducibility
GhPFPB3	MBS	CAACTG	896	6	+	Arabidopsis thaliana	MYB binding site involved in drought-inducibility
GhPFPB4	MBS	CAACTG	1942	6	+	Arabidopsis thaliana	MYB binding site involved in drought-inducibility
GhPFPB6	MBS	CAACTG	367	6	+	Arabidopsis thaliana	MYB binding site involved in drought-inducibility
GhPFK01	MYB	CAACCA	106	6	-	Arabidopsis thaliana
GhPFK01	MYB	TAACCA	632	6	+	Arabidopsis thaliana
GhPFK01	MYB	CAACCA	669	6	+	Arabidopsis thaliana
GhPFK01	MYB	TAACCA	847	6	+	Arabidopsis thaliana
GhPFK01	MYB	CAACCA	1297	6	-	Arabidopsis thaliana
GhPFK01	MYB	CAACCA	1937	6	-	Arabidopsis thaliana
GhPFK02	Myb	CAACTG	1066	6	+	Arabidopsis thaliana
GhPFK02	MYB	CAACCA	1196	6	+	Arabidopsis thaliana
GhPFK02	MYB	TAACCA	1523	6	-	Arabidopsis thaliana
GhPFK02	MYB	CAACCA	1940	6	+	Arabidopsis thaliana
GhPFK03	MYB	CAACCA	1859	6	+	Arabidopsis thaliana
GhPFK03	MYB	CAACCA	1925	6	-	Arabidopsis thaliana
GhPFK04	MYB	CAACAG	10	6	+	Arabidopsis thaliana
GhPFK04	MYB	CAACAG	1387	6	+	Arabidopsis thaliana
GhPFK04	Myb	TAACTG	537	6	+	Arabidopsis thaliana
GhPFK04	Myb	CAACTG	724	6	-	Arabidopsis thaliana
GhPFK05	MYB	CAACCA	410	6	-	Arabidopsis thaliana
GhPFK05	MYB	TAACCA	1038	6	+	Arabidopsis thaliana
GhPFK05	MYB	CAACAG	1975	6	-	Arabidopsis thaliana
GhPFK05	Myb	CAACTG	622	6	+	Arabidopsis thaliana
GhPFK05	Myb	CAACTG	698	6	-	Arabidopsis thaliana
GhPFK05	Myb	CAACTG	816	6	-	Arabidopsis thaliana
GhPFK05	Myb	CAACTG	1055	6	-	Arabidopsis thaliana
GhPFK06	MYB	CAACCA	693	6	-	Arabidopsis thaliana
GhPFK06	MYB	CAACCA	1224	6	-	Arabidopsis thaliana
GhPFK06	MYB	TAACCA	1395	6	-	Arabidopsis thaliana
GhPFK06	Myb	TAACTG	732	6	+	Arabidopsis thaliana
GhPFK07	MYB	CAACCA	253	6	-	Arabidopsis thaliana
GhPFK07	MYB	TAACCA	305	6	-	Arabidopsis thaliana
GhPFK07	MYB	CAACCA	820	6	+	Arabidopsis thaliana
GhPFK07	MYB	TAACCA	1202	6	+	Arabidopsis thaliana
GhPFK08	Myb	CAACTG	79	6	-	Arabidopsis thaliana
GhPFK08	Myb	TAACTG	1267	6	+	Arabidopsis thaliana
GhPFK08	Myb	CAACTG	1733	6	-	Arabidopsis thaliana
GhPFK08	Myb	TAACTG	1821	6	+	Arabidopsis thaliana
GhPFK08	MYB	CAACCA	1541	6	+	Arabidopsis thaliana
GhPFK08	MYB	TAACCA	1597	6	+	Arabidopsis thaliana
GhPFK08	MYB	CAACCA	1641	6	-	Arabidopsis thaliana
GhPFK08	MYB	TAACCA	1698	6	-	Arabidopsis thaliana
GhPFK09	MYB	CAACCA	370	6	-	Arabidopsis thaliana
GhPFK09	MYB	CAACCA	850	6	-	Arabidopsis thaliana
GhPFK09	MYB	CAACCA	1031	6	+	Arabidopsis thaliana
GhPFK09	MYB	CAACAG	1742	6	+	Arabidopsis thaliana
GhPFK09	MYB	TAACCA	1954	6	+	Arabidopsis thaliana
GhPFK09	Myb	TAACTG	147	6	-	Arabidopsis thaliana
GhPFK09	Myb	CAACTG	1976	6	+	Arabidopsis thaliana
GhPFK10	Myb	TAACTG	853	6	+	Arabidopsis thaliana
GhPFK10	MYB	TAACCA	75	6	-	Arabidopsis thaliana
GhPFK10	MYB	TAACCA	884	6	-	Arabidopsis thaliana
GhPFK11	MYB	CAACAG	608	6	+	Arabidopsis thaliana
GhPFK11	MYB	CAACCA	965	6	+	Arabidopsis thaliana
GhPFK11	MYB	CAACCA	1236	6	+	Arabidopsis thaliana
GhPFK11	Myb	CAACTG	680	6	-	Arabidopsis thaliana
GhPFK11	Myb	CAACTG	711	6	+	Arabidopsis thaliana
GhPFK11	Myb	CAACTG	909	6	+	Arabidopsis thaliana
GhPFK12	MYB	CAACAG	13	6	+	Arabidopsis thaliana
GhPFK13	MYB	CAACAG	1935	6	+	Arabidopsis thaliana
GhPFK13	Myb	CAACTG	857	6	+	Arabidopsis thaliana
GhPFK13	Myb	TAACTG	905	6	-	Arabidopsis thaliana
GhPFK13	Myb	CAACTG	1265	6	-	Arabidopsis thaliana
GhPFK14	MYB	CAACCA	375	6	-	Arabidopsis thaliana
GhPFK14	MYB	TAACCA	499	6	+	Arabidopsis thaliana
GhPFK14	MYB	TAACCA	1004	6	+	Arabidopsis thaliana
GhPFK14	MYB	CAACAG	1975	6	-	Arabidopsis thaliana
GhPFK14	Myb	TAACTG	587	6	+	Arabidopsis thaliana
GhPFK14	Myb	CAACTG	663	6	-	Arabidopsis thaliana
GhPFK14	Myb	CAACTG	1021	6	-	Arabidopsis thaliana
GhPFK15	MYB	CAACCA	844	6	-	Arabidopsis thaliana
GhPFK15	MYB	TAACCA	1168	6	-	Arabidopsis thaliana
GhPFK15	MYB	TAACCA	1392	6	-	Arabidopsis thaliana
GhPFK16	MYB	CAACCA	361	6	-	Arabidopsis thaliana
GhPFK16	MYB	TAACCA	840	6	-	Arabidopsis thaliana
GhPFK16	MYB	CAACCA	925	6	-	Arabidopsis thaliana
GhPFK16	MYB	TAACCA	1091	6	-	Arabidopsis thaliana
GhPFK16	MYB	CAACAG	1742	6	+	Arabidopsis thaliana
GhPFK16	MYB	TAACCA	1954	6	+	Arabidopsis thaliana
GhPFK16	Myb	CAACTG	684	6	-	Arabidopsis thaliana
GhPFK16	Myb	TAACTG	1693	6	-	Arabidopsis thaliana
GhPFK16	Myb	CAACTG	1976	6	+	Arabidopsis thaliana
GhPFK17	MYB	TAACCA	8	6	+	Arabidopsis thaliana
GhPFK17	MYB	CAACAG	820	6	+	Arabidopsis thaliana
GhPFK17	MYB	CAACAG	1520	6	+	Arabidopsis thaliana
GhPFK17	MYB	CAACCA	1544	6	+	Arabidopsis thaliana
GhPFK17	MYB	TAACCA	1600	6	+	Arabidopsis thaliana
GhPFK17	MYB	CAACCA	1644	6	-	Arabidopsis thaliana
GhPFK17	MYB	TAACCA	1701	6	-	Arabidopsis thaliana
GhPFK17	Myb	TAACTG	1273	6	+	Arabidopsis thaliana
GhPFK17	Myb	CAACTG	1736	6	-	Arabidopsis thaliana
GhPFK17	Myb	TAACTG	1821	6	+	Arabidopsis thaliana
GhPFPA1	MYB	CAACCA	1141	6	+	Arabidopsis thaliana
GhPFPA1	MYB	CAACCA	1250	6	+	Arabidopsis thaliana
GhPFPA1	MYB	CAACCA	1254	6	+	Arabidopsis thaliana
GhPFPA2	Myb	TAACTG	521	6	-	Arabidopsis thaliana
GhPFPA2	MYB	CAACCA	1861	6	+	Arabidopsis thaliana
GhPFPA2	MYB	CAACCA	1970	6	+	Arabidopsis thaliana
GhPFPA2	MYB	CAACCA	1974	6	+	Arabidopsis thaliana
GhPFPB1	MYB	TAACCA	542	6	-	Arabidopsis thaliana
GhPFPB1	MYB	CAACAG	728	6	-	Arabidopsis thaliana
GhPFPB1	MYB	TAACCA	898	6	+	Arabidopsis thaliana
GhPFPB1	MYB	TAACCA	1966	6	+	Arabidopsis thaliana
GhPFPB1	Myb	CAACTG	1942	6	+	Arabidopsis thaliana
GhPFPB2	MYB	CAACCA	973	6	-	Arabidopsis thaliana
GhPFPB2	MYB	CAACAG	1015	6	+	Arabidopsis thaliana
GhPFPB2	MYB	CAACCA	1165	6	+	Arabidopsis thaliana
GhPFPB2	MYB	CAACAG	1526	6	+	Arabidopsis thaliana
GhPFPB2	Myb	TAACTG	280	6	+	Arabidopsis thaliana
GhPFPB2	Myb	CAACTG	734	6	+	Arabidopsis thaliana
GhPFPB2	Myb	TAACTG	787	6	+	Arabidopsis thaliana
GhPFPB2	Myb	CAACTG	889	6	+	Arabidopsis thaliana
GhPFPB2	Myb	TAACTG	1428	6	+	Arabidopsis thaliana
GhPFPB2	Myb	TAACTG	1589	6	+	Arabidopsis thaliana
GhPFPB3	Myb	CAACTG	896	6	+	Arabidopsis thaliana
GhPFPB3	Myb	TAACTG	1984	6	-	Arabidopsis thaliana
GhPFPB3	MYB	CAACAG	164	6	-	Arabidopsis thaliana
GhPFPB3	MYB	CAACCA	961	6	+	Arabidopsis thaliana
GhPFPB3	MYB	TAACCA	1626	6	-	Arabidopsis thaliana
GhPFPB4	MYB	TAACCA	566	6	-	Arabidopsis thaliana
GhPFPB4	MYB	CAACAG	733	6	-	Arabidopsis thaliana
GhPFPB4	MYB	TAACCA	914	6	+	Arabidopsis thaliana
GhPFPB4	MYB	TAACCA	1966	6	+	Arabidopsis thaliana
GhPFPB4	Myb	CAACTG	1942	6	+	Arabidopsis thaliana
GhPFPB5	MYB	TAACCA	685	6	+	Arabidopsis thaliana
GhPFPB5	MYB	CAACCA	1098	6	-	Arabidopsis thaliana
GhPFPB5	MYB	CAACCA	1423	6	+	Arabidopsis thaliana
GhPFPB5	MYB	CAACAG	1851	6	+	Arabidopsis thaliana
GhPFPB5	MYB	CAACAG	1871	6	+	Arabidopsis thaliana
GhPFPB5	Myb	TAACTG	1837	6	+	Arabidopsis thaliana
GhPFPB6	Myb	CAACTG	367	6	+	Arabidopsis thaliana
GhPFPB6	Myb	TAACTG	1391	6	-	Arabidopsis thaliana
GhPFPB6	Myb	TAACTG	1984	6	-	Arabidopsis thaliana
GhPFPB6	MYB	CAACAG	227	6	-	Arabidopsis thaliana
GhPFPB6	MYB	CAACCA	1053	6	+	Arabidopsis thaliana
GhPFPB6	MYB	CAACAG	1491	6	+	Arabidopsis thaliana
GhPFK01	MYB recognition site	CCGTTG	1891	6	-	Arabidopsis thaliana
GhPFK02	MYB recognition site	CCGTTG	1457	6	+	Arabidopsis thaliana
GhPFK02	MYB recognition site	CCGTTG	1736	6	+	Arabidopsis thaliana
GhPFK03	MYB recognition site	CCGTTG	977	6	-	Arabidopsis thaliana
GhPFK03	MYB recognition site	CCGTTG	1851	6	+	Arabidopsis thaliana
GhPFK06	MYB recognition site	CCGTTG	979	6	-	Arabidopsis thaliana
GhPFK06	MYB recognition site	CCGTTG	1638	6	+	Arabidopsis thaliana
GhPFK09	MYB recognition site	CCGTTG	660	6	-	Arabidopsis thaliana
GhPFK15	MYB recognition site	CCGTTG	1625	6	+	Arabidopsis thaliana
GhPFPB1	MYB recognition site	CCGTTG	1781	6	-	Arabidopsis thaliana
GhPFPB3	MYB recognition site	CCGTTG	1635	6	+	Arabidopsis thaliana
GhPFK01	MYB-like sequence	TAACCA	632	6	+	Arabidopsis thaliana
GhPFK01	MYB-like sequence	TAACCA	847	6	+	Arabidopsis thaliana
GhPFK02	MYB-like sequence	TAACCA	1523	6	-	Arabidopsis thaliana
GhPFK05	MYB-like sequence	TAACCA	1038	6	+	Arabidopsis thaliana
GhPFK06	MYB-like sequence	TAACCA	1395	6	-	Arabidopsis thaliana
GhPFK07	MYB-like sequence	TAACCA	305	6	-	Arabidopsis thaliana
GhPFK07	MYB-like sequence	TAACCA	1202	6	+	Arabidopsis thaliana
GhPFK08	MYB-like sequence	TAACCA	1597	6	+	Arabidopsis thaliana
GhPFK08	MYB-like sequence	TAACCA	1698	6	-	Arabidopsis thaliana
GhPFK09	MYB-like sequence	TAACCA	1954	6	+	Arabidopsis thaliana
GhPFK10	MYB-like sequence	TAACCA	75	6	-	Arabidopsis thaliana
GhPFK10	MYB-like sequence	TAACCA	884	6	-	Arabidopsis thaliana
GhPFK14	MYB-like sequence	TAACCA	499	6	+	Arabidopsis thaliana
GhPFK14	MYB-like sequence	TAACCA	1004	6	+	Arabidopsis thaliana
GhPFK15	MYB-like sequence	TAACCA	1168	6	-	Arabidopsis thaliana
GhPFK15	MYB-like sequence	TAACCA	1392	6	-	Arabidopsis thaliana
GhPFK16	MYB-like sequence	TAACCA	840	6	-	Arabidopsis thaliana
GhPFK16	MYB-like sequence	TAACCA	1091	6	-	Arabidopsis thaliana
GhPFK16	MYB-like sequence	TAACCA	1954	6	+	Arabidopsis thaliana
GhPFK17	MYB-like sequence	TAACCA	8	6	+	Arabidopsis thaliana
GhPFK17	MYB-like sequence	TAACCA	1600	6	+	Arabidopsis thaliana
GhPFK17	MYB-like sequence	TAACCA	1701	6	-	Arabidopsis thaliana
GhPFPB1	MYB-like sequence	TAACCA	542	6	-	Arabidopsis thaliana
GhPFPB1	MYB-like sequence	TAACCA	898	6	+	Arabidopsis thaliana
GhPFPB1	MYB-like sequence	TAACCA	1966	6	+	Arabidopsis thaliana
GhPFPB3	MYB-like sequence	TAACCA	1626	6	-	Arabidopsis thaliana
GhPFPB4	MYB-like sequence	TAACCA	566	6	-	Arabidopsis thaliana
GhPFPB4	MYB-like sequence	TAACCA	914	6	+	Arabidopsis thaliana
GhPFPB4	MYB-like sequence	TAACCA	1966	6	+	Arabidopsis thaliana
GhPFPB5	MYB-like sequence	TAACCA	685	6	+	Arabidopsis thaliana
GhPFK01	MYC	CATTTG	445	6	-	Arabidopsis thaliana
GhPFK01	MYC	CATTTG	957	6	+	Arabidopsis thaliana
GhPFK01	MYC	CATGTG	1933	6	-	Arabidopsis thaliana
GhPFK01	Myc	TCTCTTA	543	7	-	Arabidopsis thaliana
GhPFK02	MYC	CAATTG	12	6	+	Arabidopsis thaliana
GhPFK02	MYC	CATTTG	227	6	-	Arabidopsis thaliana
GhPFK02	MYC	CATGTG	233	6	+	Arabidopsis thaliana
GhPFK02	MYC	CATGTG	261	6	+	Arabidopsis thaliana
GhPFK02	MYC	CAATTG	1256	6	-	Arabidopsis thaliana
GhPFK02	MYC	CATGTG	1291	6	-	Arabidopsis thaliana
GhPFK02	MYC	CATGTG	1358	6	+	Arabidopsis thaliana
GhPFK03	MYC	CAATTG	30	6	+	Arabidopsis thaliana
GhPFK03	MYC	CATGTG	265	6	+	Arabidopsis thaliana
GhPFK03	MYC	CATTTG	685	6	-	Arabidopsis thaliana
GhPFK03	Myc	TCTCTTA	771	7	-	Arabidopsis thaliana
GhPFK04	MYC	CATTTG	73	6	-	Arabidopsis thaliana
GhPFK05	MYC	CATTTG	220	6	+	Arabidopsis thaliana
GhPFK05	MYC	CATTTG	318	6	+	Arabidopsis thaliana
GhPFK05	MYC	CAATTG	1049	6	-	Arabidopsis thaliana
GhPFK05	MYC	CATTTG	1594	6	+	Arabidopsis thaliana
GhPFK06	Myc	TCTCTTA	1376	7	+	Arabidopsis thaliana
GhPFK06	MYC	CATTTG	210	6	-	Arabidopsis thaliana
GhPFK06	MYC	CATGTG	1218	6	-	Arabidopsis thaliana
GhPFK06	MYC	CATGTG	1220	6	+	Arabidopsis thaliana
GhPFK06	MYC	CATTTG	1242	6	+	Arabidopsis thaliana
GhPFK07	MYC	CATGTG	219	6	-	Arabidopsis thaliana
GhPFK07	MYC	CATGTG	503	6	+	Arabidopsis thaliana
GhPFK07	MYC	CAATTG	525	6	+	Arabidopsis thaliana
GhPFK07	MYC	CATTTG	563	6	+	Arabidopsis thaliana
GhPFK07	MYC	CATTTG	1352	6	-	Arabidopsis thaliana
GhPFK07	MYC	CATTTG	1390	6	+	Arabidopsis thaliana
GhPFK08	MYC	CATGTG	476	6	-	Arabidopsis thaliana
GhPFK08	MYC	CATGTG	478	6	+	Arabidopsis thaliana
GhPFK08	MYC	CATGTG	763	6	-	Arabidopsis thaliana
GhPFK08	MYC	CATGTG	1314	6	-	Arabidopsis thaliana
GhPFK08	MYC	CAATTG	1671	6	-	Arabidopsis thaliana
GhPFK09	MYC	CATTTG	594	6	-	Arabidopsis thaliana
GhPFK09	MYC	CATTTG	726	6	-	Arabidopsis thaliana
GhPFK09	MYC	CATTTG	1508	6	-	Arabidopsis thaliana
GhPFK10	MYC	CATGTG	470	6	+	Arabidopsis thaliana
GhPFK11	MYC	CATTTG	14	6	+	Arabidopsis thaliana
GhPFK11	MYC	CAATTG	51	6	+	Arabidopsis thaliana
GhPFK11	MYC	CATGTG	1398	6	+	Arabidopsis thaliana
GhPFK12	MYC	CAATTG	1159	6	-	Arabidopsis thaliana
GhPFK12	MYC	CATTTG	1418	6	-	Arabidopsis thaliana
GhPFK12	MYC	CATGTG	1969	6	+	Arabidopsis thaliana
GhPFK13	MYC	CATTTG	384	6	+	Arabidopsis thaliana
GhPFK13	MYC	CAATTG	1394	6	-	Arabidopsis thaliana
GhPFK14	MYC	CATTTG	185	6	+	Arabidopsis thaliana
GhPFK14	MYC	CATTTG	283	6	+	Arabidopsis thaliana
GhPFK14	MYC	CAATTG	1015	6	-	Arabidopsis thaliana
GhPFK14	MYC	CAATTG	1548	6	-	Arabidopsis thaliana
GhPFK14	MYC	CATTTG	1591	6	+	Arabidopsis thaliana
GhPFK15	MYC	CATGTG	952	6	-	Arabidopsis thaliana
GhPFK15	MYC	CATTTG	1263	6	+	Arabidopsis thaliana
GhPFK15	Myc	TCTCTTA	1373	7	+	Arabidopsis thaliana
GhPFK16	MYC	CAATTG	1046	6	-	Arabidopsis thaliana
GhPFK16	MYC	CATTTG	1121	6	+	Arabidopsis thaliana
GhPFK17	MYC	CAATTG	142	6	+	Arabidopsis thaliana
GhPFK17	MYC	CATTTG	414	6	+	Arabidopsis thaliana
GhPFK17	MYC	CAATTG	546	6	+	Arabidopsis thaliana
GhPFK17	MYC	CATGTG	730	6	-	Arabidopsis thaliana
GhPFK17	MYC	CATGTG	788	6	+	Arabidopsis thaliana
GhPFK17	MYC	CATGTG	1320	6	-	Arabidopsis thaliana
GhPFK17	MYC	CATGTG	1322	6	+	Arabidopsis thaliana
GhPFK18	MYC	CATGTG	563	6	+	Arabidopsis thaliana
GhPFK18	MYC	CATGTG	837	6	+	Arabidopsis thaliana
GhPFPA1	MYC	CATGTG	16	6	+	Arabidopsis thaliana
GhPFPA1	MYC	CATTTG	215	6	+	Arabidopsis thaliana
GhPFPA1	MYC	CATGTG	245	6	+	Arabidopsis thaliana
GhPFPA1	MYC	CATGTG	708	6	+	Arabidopsis thaliana
GhPFPA2	MYC	CATGTG	313	6	-	Arabidopsis thaliana
GhPFPA2	MYC	CATGTG	625	6	+	Arabidopsis thaliana
GhPFPA2	MYC	CATGTG	721	6	-	Arabidopsis thaliana
GhPFPA2	MYC	CATGTG	733	6	+	Arabidopsis thaliana
GhPFPA2	MYC	CATGTG	874	6	+	Arabidopsis thaliana
GhPFPB1	MYC	CATTTG	216	6	-	Arabidopsis thaliana
GhPFPB1	MYC	CATTTG	554	6	-	Arabidopsis thaliana
GhPFPB1	MYC	CAATTG	649	6	+	Arabidopsis thaliana
GhPFPB2	MYC	CATGTG	26	6	-	Arabidopsis thaliana
GhPFPB2	MYC	CATGTG	53	6	-	Arabidopsis thaliana
GhPFPB3	MYC	CATTTG	568	6	+	Arabidopsis thaliana
GhPFPB3	MYC	CATTTG	1855	6	-	Arabidopsis thaliana
GhPFPB4	MYC	CATTTG	258	6	-	Arabidopsis thaliana
GhPFPB4	MYC	CATTTG	1326	6	-	Arabidopsis thaliana
GhPFPB5	Myc	TCTCTTA	1210	7	-	Arabidopsis thaliana
GhPFPB6	MYC	CATTTG	64	6	+	Arabidopsis thaliana
GhPFPB6	MYC	CATTTG	1855	6	-	Arabidopsis thaliana
GhPFK01	STRE	AGGGG	453	5	+	Arabidopsis thaliana
GhPFK01	STRE	AGGGG	702	5	-	Arabidopsis thaliana
GhPFK02	STRE	AGGGG	1393	5	-	Arabidopsis thaliana
GhPFK02	STRE	AGGGG	1470	5	-	Arabidopsis thaliana
GhPFK03	STRE	AGGGG	646	5	+	Arabidopsis thaliana
GhPFK03	STRE	AGGGG	762	5	+	Arabidopsis thaliana
GhPFK03	STRE	AGGGG	1299	5	+	Arabidopsis thaliana
GhPFK04	STRE	AGGGG	32	5	+	Arabidopsis thaliana
GhPFK05	STRE	AGGGG	229	5	+	Arabidopsis thaliana
GhPFK06	STRE	AGGGG	1525	5	+	Arabidopsis thaliana
GhPFK07	STRE	AGGGG	1408	5	+	Arabidopsis thaliana
GhPFK08	STRE	AGGGG	531	5	+	Arabidopsis thaliana
GhPFK08	STRE	AGGGG	860	5	-	Arabidopsis thaliana
GhPFK08	STRE	AGGGG	1409	5	+	Arabidopsis thaliana
GhPFK08	STRE	AGGGG	1423	5	-	Arabidopsis thaliana
GhPFK09	STRE	AGGGG	177	5	-	Arabidopsis thaliana
GhPFK09	STRE	AGGGG	512	5	+	Arabidopsis thaliana
GhPFK10	STRE	AGGGG	504	5	+	Arabidopsis thaliana
GhPFK10	STRE	AGGGG	549	5	-	Arabidopsis thaliana
GhPFK10	STRE	AGGGG	981	5	-	Arabidopsis thaliana
GhPFK11	STRE	AGGGG	1621	5	-	Arabidopsis thaliana
GhPFK11	STRE	AGGGG	1957	5	+	Arabidopsis thaliana
GhPFK12	STRE	AGGGG	727	5	-	Arabidopsis thaliana
GhPFK12	STRE	AGGGG	766	5	-	Arabidopsis thaliana
GhPFK12	STRE	AGGGG	996	5	-	Arabidopsis thaliana
GhPFK12	STRE	AGGGG	1589	5	+	Arabidopsis thaliana
GhPFK13	STRE	AGGGG	768	5	-	Arabidopsis thaliana
GhPFK13	STRE	AGGGG	956	5	-	Arabidopsis thaliana
GhPFK14	STRE	AGGGG	194	5	+	Arabidopsis thaliana
GhPFK16	STRE	AGGGG	969	5	+	Arabidopsis thaliana
GhPFK17	STRE	AGGGG	498	5	+	Arabidopsis thaliana
GhPFK17	STRE	AGGGG	1415	5	+	Arabidopsis thaliana
GhPFK17	STRE	AGGGG	1429	5	-	Arabidopsis thaliana
GhPFK18	STRE	AGGGG	597	5	+	Arabidopsis thaliana
GhPFK18	STRE	AGGGG	642	5	-	Arabidopsis thaliana
GhPFK18	STRE	AGGGG	1057	5	-	Arabidopsis thaliana
GhPFPA1	STRE	AGGGG	279	5	+	Arabidopsis thaliana
GhPFPA1	STRE	AGGGG	291	5	-	Arabidopsis thaliana
GhPFPA1	STRE	AGGGG	372	5	-	Arabidopsis thaliana
GhPFPA1	STRE	AGGGG	936	5	+	Arabidopsis thaliana
GhPFPA2	STRE	AGGGG	1008	5	+	Arabidopsis thaliana
GhPFPA2	STRE	AGGGG	1686	5	+	Arabidopsis thaliana
GhPFPB1	STRE	AGGGG	147	5	+	Arabidopsis thaliana
GhPFPB1	STRE	AGGGG	350	5	+	Arabidopsis thaliana
GhPFPB1	STRE	AGGGG	582	5	-	Arabidopsis thaliana
GhPFPB1	STRE	AGGGG	1805	5	+	Arabidopsis thaliana
GhPFPB2	STRE	AGGGG	346	5	-	Arabidopsis thaliana
GhPFPB2	STRE	AGGGG	1097	5	+	Arabidopsis thaliana
GhPFPB2	STRE	AGGGG	1328	5	-	Arabidopsis thaliana
GhPFPB4	STRE	AGGGG	189	5	+	Arabidopsis thaliana
GhPFPB4	STRE	AGGGG	1806	5	+	Arabidopsis thaliana
GhPFPB5	STRE	AGGGG	1813	5	-	Arabidopsis thaliana
GhPFPB6	STRE	AGGGG	1326	5	+	Arabidopsis thaliana
GhPFK03	TC-rich repeats	ATTCTCTAAC	770	9	-	Nicotiana tabacum	cis-acting element involved in defense and stress responsiveness
GhPFK08	TC-rich repeats	GTTTTCTTAC	1497	9	-	Nicotiana tabacum	cis-acting element involved in defense and stress responsiveness
GhPFK08	TC-rich repeats	ATTCTCTAAC	1784	9	-	Nicotiana tabacum	cis-acting element involved in defense and stress responsiveness
GhPFK08	TC-rich repeats	GTTTTCTTAC	1859	9	+	Nicotiana tabacum	cis-acting element involved in defense and stress responsiveness
GhPFK12	TC-rich repeats	ATTCTCTAAC	1274	9	+	Nicotiana tabacum	cis-acting element involved in defense and stress responsiveness
GhPFK12	TC-rich repeats	ATTCTCTAAC	1390	9	+	Nicotiana tabacum	cis-acting element involved in defense and stress responsiveness
GhPFK13	TC-rich repeats	ATTCTCTAAC	1748	9	-	Nicotiana tabacum	cis-acting element involved in defense and stress responsiveness
GhPFK15	TC-rich repeats	ATTCTCTAAC	1014	9	+	Nicotiana tabacum	cis-acting element involved in defense and stress responsiveness
GhPFK17	TC-rich repeats	ATTCTCTAAC	262	9	-	Nicotiana tabacum	cis-acting element involved in defense and stress responsiveness
GhPFK17	TC-rich repeats	GTTTTCTTAC	1500	9	-	Nicotiana tabacum	cis-acting element involved in defense and stress responsiveness
GhPFK17	TC-rich repeats	GTTTTCTTAC	1859	9	+	Nicotiana tabacum	cis-acting element involved in defense and stress responsiveness
GhPFPB2	TC-rich repeats	GTTTTCTTAC	1338	9	+	Nicotiana tabacum	cis-acting element involved in defense and stress responsiveness
GhPFPB5	TC-rich repeats	ATTCTCTAAC	1209	9	-	Nicotiana tabacum	cis-acting element involved in defense and stress responsiveness
GhPFPB5	TC-rich repeats	ATTCTCTAAC	1283	9	+	Nicotiana tabacum	cis-acting element involved in defense and stress responsiveness
GhPFK03	TCT-motif	TCTTAC	770	6	-	Arabidopsis thaliana	part of a light responsive element
GhPFK06	TCT-motif	TCTTAC	834	6	+	Arabidopsis thaliana	part of a light responsive element
GhPFK07	TCT-motif	TCTTAC	1619	6	+	Arabidopsis thaliana	part of a light responsive element
GhPFK08	TCT-motif	TCTTAC	1497	6	-	Arabidopsis thaliana	part of a light responsive element
GhPFK08	TCT-motif	TCTTAC	1863	6	+	Arabidopsis thaliana	part of a light responsive element
GhPFK08	TCT-motif	TCTTAC	1917	6	+	Arabidopsis thaliana	part of a light responsive element
GhPFK09	TCT-motif	TCTTAC	1108	6	-	Arabidopsis thaliana	part of a light responsive element
GhPFK13	TCT-motif	TCTTAC	297	6	+	Arabidopsis thaliana	part of a light responsive element
GhPFK13	TCT-motif	TCTTAC	654	6	+	Arabidopsis thaliana	part of a light responsive element
GhPFK17	TCT-motif	TCTTAC	45	6	-	Arabidopsis thaliana	part of a light responsive element
GhPFK17	TCT-motif	TCTTAC	1500	6	-	Arabidopsis thaliana	part of a light responsive element
GhPFK17	TCT-motif	TCTTAC	1863	6	+	Arabidopsis thaliana	part of a light responsive element
GhPFK17	TCT-motif	TCTTAC	1917	6	+	Arabidopsis thaliana	part of a light responsive element
GhPFPA2	TCT-motif	TCTTAC	1760	6	-	Arabidopsis thaliana	part of a light responsive element
GhPFPB1	TCT-motif	TCTTAC	716	6	-	Arabidopsis thaliana	part of a light responsive element
GhPFPB2	TCT-motif	TCTTAC	1678	6	+	Arabidopsis thaliana	part of a light responsive element
GhPFPB3	TCT-motif	TCTTAC	905	6	+	Arabidopsis thaliana	part of a light responsive element
GhPFPB3	TCT-motif	TCTTAC	1801	6	+	Arabidopsis thaliana	part of a light responsive element
GhPFPB4	TCT-motif	TCTTAC	721	6	-	Arabidopsis thaliana	part of a light responsive element
GhPFPB5	TCT-motif	TCTTAC	1209	6	-	Arabidopsis thaliana	part of a light responsive element
GhPFPB5	TCT-motif	TCTTAC	1926	6	+	Arabidopsis thaliana	part of a light responsive element
GhPFPB6	TCT-motif	TCTTAC	998	6	+	Arabidopsis thaliana	part of a light responsive element
GhPFK01	TGACG-motif	TGACG	491	5	+	Hordeum vulgare	cis-acting regulatory element involved in the MeJA-responsiveness
GhPFK01	TGACG-motif	TGACG	1301	5	+	Hordeum vulgare	cis-acting regulatory element involved in the MeJA-responsiveness
GhPFK02	TGACG-motif	TGACG	1324	5	+	Hordeum vulgare	cis-acting regulatory element involved in the MeJA-responsiveness
GhPFK03	TGACG-motif	TGACG	1647	5	-	Hordeum vulgare	cis-acting regulatory element involved in the MeJA-responsiveness
GhPFK04	TGACG-motif	TGACG	927	5	+	Hordeum vulgare	cis-acting regulatory element involved in the MeJA-responsiveness
GhPFK05	TGACG-motif	TGACG	973	5	+	Hordeum vulgare	cis-acting regulatory element involved in the MeJA-responsiveness
GhPFK06	TGACG-motif	TGACG	617	5	+	Hordeum vulgare	cis-acting regulatory element involved in the MeJA-responsiveness
GhPFK06	TGACG-motif	TGACG	1811	5	-	Hordeum vulgare	cis-acting regulatory element involved in the MeJA-responsiveness
GhPFK08	TGACG-motif	TGACG	334	5	+	Hordeum vulgare	cis-acting regulatory element involved in the MeJA-responsiveness
GhPFK09	TGACG-motif	TGACG	1013	5	-	Hordeum vulgare	cis-acting regulatory element involved in the MeJA-responsiveness
GhPFK09	TGACG-motif	TGACG	1810	5	+	Hordeum vulgare	cis-acting regulatory element involved in the MeJA-responsiveness
GhPFK10	TGACG-motif	TGACG	299	5	-	Hordeum vulgare	cis-acting regulatory element involved in the MeJA-responsiveness
GhPFK10	TGACG-motif	TGACG	736	5	-	Hordeum vulgare	cis-acting regulatory element involved in the MeJA-responsiveness
GhPFK11	TGACG-motif	TGACG	819	5	+	Hordeum vulgare	cis-acting regulatory element involved in the MeJA-responsiveness
GhPFK12	TGACG-motif	TGACG	870	5	+	Hordeum vulgare	cis-acting regulatory element involved in the MeJA-responsiveness
GhPFK13	TGACG-motif	TGACG	1365	5	-	Hordeum vulgare	cis-acting regulatory element involved in the MeJA-responsiveness
GhPFK13	TGACG-motif	TGACG	1495	5	+	Hordeum vulgare	cis-acting regulatory element involved in the MeJA-responsiveness
GhPFK14	TGACG-motif	TGACG	919	5	+	Hordeum vulgare	cis-acting regulatory element involved in the MeJA-responsiveness
GhPFK15	TGACG-motif	TGACG	1142	5	-	Hordeum vulgare	cis-acting regulatory element involved in the MeJA-responsiveness
GhPFK15	TGACG-motif	TGACG	1798	5	-	Hordeum vulgare	cis-acting regulatory element involved in the MeJA-responsiveness
GhPFK16	TGACG-motif	TGACG	1810	5	+	Hordeum vulgare	cis-acting regulatory element involved in the MeJA-responsiveness
GhPFK17	TGACG-motif	TGACG	394	5	-	Hordeum vulgare	cis-acting regulatory element involved in the MeJA-responsiveness
GhPFPB6	TGACG-motif	TGACG	437	5	+	Hordeum vulgare	cis-acting regulatory element involved in the MeJA-responsiveness
GhPFK02	TGA-element	AACGAC	1993	6	-	Brassica oleracea	auxin-responsive element
GhPFK04	TGA-element	AACGAC	1446	6	-	Brassica oleracea	auxin-responsive element
GhPFK05	TGA-element	AACGAC	243	6	-	Brassica oleracea	auxin-responsive element
GhPFK08	TGA-element	AACGAC	1894	6	+	Brassica oleracea	auxin-responsive element
GhPFK10	TGA-element	AACGAC	1969	6	-	Brassica oleracea	auxin-responsive element
GhPFK11	TGA-element	AACGAC	1993	6	-	Brassica oleracea	auxin-responsive element
GhPFK13	TGA-element	AACGAC	1028	6	+	Brassica oleracea	auxin-responsive element
GhPFK13	TGA-element	AACGAC	1993	6	-	Brassica oleracea	auxin-responsive element
GhPFK14	TGA-element	AACGAC	208	6	-	Brassica oleracea	auxin-responsive element
GhPFK14	TGA-element	AACGAC	1262	6	+	Brassica oleracea	auxin-responsive element
GhPFK17	TGA-element	AACGAC	1894	6	+	Brassica oleracea	auxin-responsive element
GhPFK18	TGA-element	AACGAC	167	6	-	Brassica oleracea	auxin-responsive element
GhPFK18	TGA-element	AACGAC	1969	6	-	Brassica oleracea	auxin-responsive element
GhPFPB1	TGA-element	AACGAC	1743	6	-	Brassica oleracea	auxin-responsive element
GhPFPB2	TGA-element	AACGAC	1149	6	+	Brassica oleracea	auxin-responsive element
GhPFPB2	TGA-element	AACGAC	1357	6	+	Brassica oleracea	auxin-responsive element
GhPFPB4	TGA-element	AACGAC	1744	6	-	Brassica oleracea	auxin-responsive element
GhPFPB5	TGA-element	AACGAC	1793	6	-	Brassica oleracea	auxin-responsive element
GhPFK02	W box	TTGACC	1717	6	-	Arabidopsis thaliana
GhPFK03	W box	TTGACC	1599	6	-	Arabidopsis thaliana
GhPFK03	W box	TTGACC	1847	6	+	Arabidopsis thaliana
GhPFK04	W box	TTGACC	1384	6	-	Arabidopsis thaliana
GhPFK06	W box	TTGACC	976	6	-	Arabidopsis thaliana
GhPFK06	W box	TTGACC	1654	6	+	Arabidopsis thaliana
GhPFK09	W box	TTGACC	437	6	-	Arabidopsis thaliana
GhPFK10	W box	TTGACC	977	6	+	Arabidopsis thaliana
GhPFK11	W box	TTGACC	67	6	+	Arabidopsis thaliana
GhPFK11	W box	TTGACC	1728	6	-	Arabidopsis thaliana
GhPFK15	W box	TTGACC	1641	6	+	Arabidopsis thaliana
GhPFK17	W box	TTGACC	564	6	-	Arabidopsis thaliana
GhPFK17	W box	TTGACC	1249	6	+	Arabidopsis thaliana
GhPFK17	W box	TTGACC	1759	6	+	Arabidopsis thaliana
GhPFK18	W box	TTGACC	1053	6	+	Arabidopsis thaliana
GhPFPB1	W box	TTGACC	489	6	-	Arabidopsis thaliana
GhPFPB1	W box	TTGACC	1098	6	+	Arabidopsis thaliana
GhPFPB4	W box	TTGACC	1136	6	+	Arabidopsis thaliana
GhPFPB5	W box	TTGACC	383	6	+	Arabidopsis thaliana
GhPFK02	WRE3	CCACCT	520	6	-	Pisum sativum
GhPFK03	WRE3	CCACCT	327	6	+	Pisum sativum
GhPFK04	WRE3	CCACCT	1153	6	-	Pisum sativum
GhPFK07	WRE3	CCACCT	1294	6	+	Pisum sativum
GhPFK08	WRE3	CCACCT	1704	6	+	Pisum sativum
GhPFK09	WRE3	CCACCT	1843	6	+	Pisum sativum
GhPFK10	WRE3	CCACCT	759	6	+	Pisum sativum
GhPFK10	WRE3	CCACCT	793	6	+	Pisum sativum
GhPFK11	WRE3	CCACCT	558	6	-	Pisum sativum
GhPFK13	WRE3	CCACCT	1722	6	-	Pisum sativum
GhPFK15	WRE3	CCACCT	361	6	+	Pisum sativum
GhPFK15	WRE3	CCACCT	1076	6	-	Pisum sativum
GhPFK16	WRE3	CCACCT	1843	6	+	Pisum sativum
GhPFK17	WRE3	CCACCT	447	6	-	Pisum sativum
GhPFK18	WRE3	CCACCT	848	6	+	Pisum sativum
GhPFPA1	WRE3	CCACCT	877	6	+	Pisum sativum
GhPFPA2	WRE3	CCACCT	1594	6	+	Pisum sativum
GhPFPB1	WRE3	CCACCT	893	6	+	Pisum sativum
GhPFPB4	WRE3	CCACCT	376	6	-	Pisum sativum
GhPFPB4	WRE3	CCACCT	617	6	-	Pisum sativum
GhPFPB4	WRE3	CCACCT	909	6	+	Pisum sativum
GhPFK02	WUN-motif	AAATTACT	945	8	+	Nicotiana glutinosa
GhPFK02	WUN-motif	AAATTACT	1217	8	+	Nicotiana glutinosa
GhPFK03	WUN-motif	AAATTACTA	1367	9	-	Nicotiana glutinosa
GhPFK03	WUN-motif	AAATTACT	1368	8	-	Nicotiana glutinosa
GhPFK04	WUN-motif	AAATTACT	998	8	-	Nicotiana glutinosa
GhPFK05	WUN-motif	AAATTACT	1353	8	+	Nicotiana glutinosa
GhPFK07	WUN-motif	TTATTACAT	1033	9	-	Nicotiana glutinosa
GhPFK08	WUN-motif	AAATTACT	91	8	+	Nicotiana glutinosa
GhPFK08	WUN-motif	AAATTTCTT	1943	9	-	Nicotiana glutinosa
GhPFK11	WUN-motif	AAATTACT	984	8	+	Nicotiana glutinosa
GhPFK11	WUN-motif	AAATTACTA	1257	9	+	Nicotiana glutinosa
GhPFK13	WUN-motif	AAATTACT	610	8	+	Nicotiana glutinosa
GhPFK13	WUN-motif	AAATTACT	1565	8	-	Nicotiana glutinosa
GhPFK14	WUN-motif	AAATTACTA	988	9	-	Nicotiana glutinosa
GhPFK14	WUN-motif	AAATTACT	989	8	-	Nicotiana glutinosa
GhPFK17	WUN-motif	AAATTTCTT	1943	9	-	Nicotiana glutinosa
GhPFPB1	WUN-motif	AAATTTCCT	1979	9	+	Brassica oleracea	wound-responsive element
GhPFPB3	WUN-motif	CCATTTCAA	762	9	+	Nicotiana glutinosa
GhPFPB3	WUN-motif	CCATTTCAA	890	9	+	Nicotiana glutinosa
GhPFPB3	WUN-motif	AAATTACT	1503	8	+	Nicotiana glutinosa
GhPFPB6	WUN-motif	CCATTTCAA	854	9	+	Nicotiana glutinosa

## Sheet: G. arboreum
ID	Cis	Seq	Start	End	Charge	Species	Description
GaPFK01	AAGAA-motif	GAAAGAA	744	7	-	Avena sativa
GaPFK01	AAGAA-motif	GAAAGAA	748	7	-	Avena sativa
GaPFK01	AAGAA-motif	GAAAGAA	752	7	-	Avena sativa
GaPFK01	AAGAA-motif	gGTAAAGAAA	806	9	-	Avena sativa
GaPFK01	AAGAA-motif	GAAAGAA	1675	7	-	Avena sativa
GaPFK02	AAGAA-motif	GAAAGAA	1344	7	-	Avena sativa
GaPFK04	AAGAA-motif	gGTAAAGAAA	1726	9	+	Avena sativa
GaPFK06	AAGAA-motif	gGTAAAGAAA	1961	9	-	Avena sativa
GaPFK06	AAGAA-motif	GAAAGAA	1962	7	-	Avena sativa
GaPFK07	AAGAA-motif	GAAAGAA	359	7	+	Avena sativa
GaPFK07	AAGAA-motif	gGTAAAGAAA	370	9	-	Avena sativa
GaPFK07	AAGAA-motif	gGTAAAGAAA	839	9	+	Avena sativa
GaPFK10	AAGAA-motif	gGTAAAGAAA	1770	10	-	Avena sativa
GaPFK10	AAGAA-motif	GAAAGAA	1920	7	+	Avena sativa
GaPFPA1	AAGAA-motif	gGTAAAGAAA	353	9	-	Avena sativa
GaPFPA1	AAGAA-motif	gGTAAAGAAA	1733	9	+	Avena sativa
GaPFPB1	AAGAA-motif	GAAAGAA	93	7	-	Avena sativa
GaPFPB2	AAGAA-motif	gGTAAAGAAA	528	9	-	Avena sativa
GaPFPB2	AAGAA-motif	GAAAGAA	1747	7	+	Avena sativa
GaPFK01	ABRE	CACGTG	1878	6	-	Arabidopsis thaliana	cis-acting element involved in the abscisic acid responsiveness
GaPFK01	ABRE	ACGTG	1879	5	+	Arabidopsis thaliana	cis-acting element involved in the abscisic acid responsiveness
GaPFK03	ABRE	GCAACGTGTC	1296	9	-	Hordeum vulgare	cis-acting element involved in the abscisic acid responsiveness
GaPFK03	ABRE	CACGTG	1298	6	-	Arabidopsis thaliana	cis-acting element involved in the abscisic acid responsiveness
GaPFK03	ABRE	ACGTG	1299	5	+	Arabidopsis thaliana	cis-acting element involved in the abscisic acid responsiveness
GaPFK03	ABRE	GCAACGTGTC	1955	9	+	Hordeum vulgare	cis-acting element involved in the abscisic acid responsiveness
GaPFK04	ABRE	ACGTG	908	5	-	Arabidopsis thaliana	cis-acting element involved in the abscisic acid responsiveness
GaPFK04	ABRE	ACGTG	1000	5	-	Arabidopsis thaliana	cis-acting element involved in the abscisic acid responsiveness
GaPFK04	ABRE	ACGTG	1517	5	-	Arabidopsis thaliana	cis-acting element involved in the abscisic acid responsiveness
GaPFK04	ABRE	AACCCGG	1847	7	+	Arabidopsis thaliana	cis-acting element involved in the abscisic acid responsiveness
GaPFK05	ABRE	ACGTG	343	5	-	Arabidopsis thaliana	cis-acting element involved in the abscisic acid responsiveness
GaPFK05	ABRE	CACGTG	368	6	+	Arabidopsis thaliana	cis-acting element involved in the abscisic acid responsiveness
GaPFK05	ABRE	ACGTG	369	5	+	Arabidopsis thaliana	cis-acting element involved in the abscisic acid responsiveness
GaPFK05	ABRE	ACGTG	740	5	+	Arabidopsis thaliana	cis-acting element involved in the abscisic acid responsiveness
GaPFK05	ABRE	GACACGTGGC	1786	9	-	Triticum aestivum	cis-acting element involved in the abscisic acid responsiveness
GaPFK05	ABRE	CACGTG	1788	6	-	Arabidopsis thaliana	cis-acting element involved in the abscisic acid responsiveness
GaPFK05	ABRE	ACGTG	1789	5	+	Arabidopsis thaliana	cis-acting element involved in the abscisic acid responsiveness
GaPFK06	ABRE	ACGTG	728	5	-	Arabidopsis thaliana	cis-acting element involved in the abscisic acid responsiveness
GaPFK07	ABRE	ACGTG	1358	5	-	Arabidopsis thaliana	cis-acting element involved in the abscisic acid responsiveness
GaPFK07	ABRE	ACGTG	1976	5	-	Arabidopsis thaliana	cis-acting element involved in the abscisic acid responsiveness
GaPFK08	ABRE	AACCCGG	815	7	-	Arabidopsis thaliana	cis-acting element involved in the abscisic acid responsiveness
GaPFK08	ABRE	ACGTG	1012	5	-	Arabidopsis thaliana	cis-acting element involved in the abscisic acid responsiveness
GaPFK08	ABRE	ACGTG	1944	5	+	Arabidopsis thaliana	cis-acting element involved in the abscisic acid responsiveness
GaPFK09	ABRE	ACGTG	339	5	-	Arabidopsis thaliana	cis-acting element involved in the abscisic acid responsiveness
GaPFK09	ABRE	ACGTG	736	5	+	Arabidopsis thaliana	cis-acting element involved in the abscisic acid responsiveness
GaPFK09	ABRE	CACGTG	929	6	+	Arabidopsis thaliana	cis-acting element involved in the abscisic acid responsiveness
GaPFK09	ABRE	ACGTG	930	5	+	Arabidopsis thaliana	cis-acting element involved in the abscisic acid responsiveness
GaPFK10	ABRE	ACGTG	1458	5	+	Arabidopsis thaliana	cis-acting element involved in the abscisic acid responsiveness
GaPFPA1	ABRE	ACGTG	66	5	-	Arabidopsis thaliana	cis-acting element involved in the abscisic acid responsiveness
GaPFPA1	ABRE	ACGTG	965	5	+	Arabidopsis thaliana	cis-acting element involved in the abscisic acid responsiveness
GaPFPA1	ABRE	ACGTG	1478	5	+	Arabidopsis thaliana	cis-acting element involved in the abscisic acid responsiveness
GaPFPA1	ABRE	ACGTG	1598	5	-	Arabidopsis thaliana	cis-acting element involved in the abscisic acid responsiveness
GaPFPB1	ABRE	AACCCGG	356	7	-	Arabidopsis thaliana	cis-acting element involved in the abscisic acid responsiveness
GaPFPB1	ABRE	ACGTG	1373	5	+	Arabidopsis thaliana	cis-acting element involved in the abscisic acid responsiveness
GaPFPB2	ABRE	ACGTG	420	5	-	Arabidopsis thaliana	cis-acting element involved in the abscisic acid responsiveness
GaPFK04	ABRE3a	TACGTG	1000	6	-	Zea mays
GaPFK04	ABRE3a	TACGTG	1517	6	-	Zea mays
GaPFK05	ABRE3a	TACGTG	343	6	-	Zea mays
GaPFK08	ABRE3a	TACGTG	1012	6	-	Zea mays
GaPFK09	ABRE3a	TACGTG	339	6	-	Zea mays
GaPFK09	ABRE3a	TACGTG	735	6	+	Zea mays
GaPFPA1	ABRE3a	TACGTG	964	6	+	Zea mays
GaPFPA1	ABRE3a	TACGTG	1477	6	+	Zea mays
GaPFPB1	ABRE3a	TACGTG	1372	6	+	Zea mays
GaPFK04	ABRE4	CACGTA	1000	6	+	Zea mays
GaPFK04	ABRE4	CACGTA	1517	6	+	Zea mays
GaPFK05	ABRE4	CACGTA	343	6	+	Zea mays
GaPFK08	ABRE4	CACGTA	1012	6	+	Zea mays
GaPFK09	ABRE4	CACGTA	339	6	+	Zea mays
GaPFK09	ABRE4	CACGTA	735	6	-	Zea mays
GaPFPA1	ABRE4	CACGTA	964	6	-	Zea mays
GaPFPA1	ABRE4	CACGTA	1477	6	-	Zea mays
GaPFPB1	ABRE4	CACGTA	1372	6	-	Zea mays
GaPFK04	ARE	AAACCA	1391	6	-	Zea mays	cis-acting regulatory element essential for the anaerobic induction
GaPFK05	ARE	AAACCA	75	6	+	Zea mays	cis-acting regulatory element essential for the anaerobic induction
GaPFK05	ARE	AAACCA	602	6	-	Zea mays	cis-acting regulatory element essential for the anaerobic induction
GaPFK06	ARE	AAACCA	1608	6	+	Zea mays	cis-acting regulatory element essential for the anaerobic induction
GaPFK06	ARE	AAACCA	1808	6	+	Zea mays	cis-acting regulatory element essential for the anaerobic induction
GaPFK10	ARE	AAACCA	382	6	+	Zea mays	cis-acting regulatory element essential for the anaerobic induction
GaPFK10	ARE	AAACCA	696	6	-	Zea mays	cis-acting regulatory element essential for the anaerobic induction
GaPFK10	ARE	AAACCA	1951	6	-	Zea mays	cis-acting regulatory element essential for the anaerobic induction
GaPFPA1	ARE	AAACCA	643	6	+	Zea mays	cis-acting regulatory element essential for the anaerobic induction
GaPFPA1	ARE	AAACCA	1585	6	+	Zea mays	cis-acting regulatory element essential for the anaerobic induction
GaPFPA1	ARE	AAACCA	1962	6	+	Zea mays	cis-acting regulatory element essential for the anaerobic induction
GaPFPB2	ARE	AAACCA	1514	6	-	Zea mays	cis-acting regulatory element essential for the anaerobic induction
GaPFPB2	ARE	AAACCA	1708	6	+	Zea mays	cis-acting regulatory element essential for the anaerobic induction
GaPFPB2	ARE	AAACCA	1910	6	+	Zea mays	cis-acting regulatory element essential for the anaerobic induction
GaPFPB3	ARE	AAACCA	93	6	+	Zea mays	cis-acting regulatory element essential for the anaerobic induction
GaPFK04	AT1-motif	AATTATTTTTTATT	13	14	+	Solanum tuberosum	part of a light responsive module
GaPFK07	AT1-motif	AATTATTTTTTATT	238	14	-	Solanum tuberosum	part of a light responsive module
GaPFK08	AT1-motif	AATTATTTTTTATT	266	13	-	Solanum tuberosum	part of a light responsive module
GaPFK08	AT1-motif	AATTATTTTTTATT	1443	13	-	Solanum tuberosum	part of a light responsive module
GaPFK08	AT1-motif	AATTATTTTTTATT	1465	13	-	Solanum tuberosum	part of a light responsive module
GaPFPB1	AT1-motif	AATTATTTTTTATT	639	13	-	Solanum tuberosum	part of a light responsive module
GaPFK01	AT-rich element	ATAGAAATCAA	12	10	-	Glycine max	binding site of AT-rich DNA binding protein (ATBP-1)
GaPFK01	AT-rich element	ATAGAAATCAA	392	10	-	Glycine max	binding site of AT-rich DNA binding protein (ATBP-1)
GaPFK05	AT-rich element	ATAGAAATCAA	1121	10	+	Glycine max	binding site of AT-rich DNA binding protein (ATBP-1)
GaPFK07	AT-rich element	ATAGAAATCAA	1143	10	+	Glycine max	binding site of AT-rich DNA binding protein (ATBP-1)
GaPFK10	AT-rich element	ATAGAAATCAA	1891	10	-	Glycine max	binding site of AT-rich DNA binding protein (ATBP-1)
GaPFPB2	AT-rich element	ATAGAAATCAA	1680	10	-	Glycine max	binding site of AT-rich DNA binding protein (ATBP-1)
GaPFK01	Box 4	ATTAAT	1620	6	-	Petroselinum crispum	part of a conserved DNA module involved in light responsiveness
GaPFK02	Box 4	ATTAAT	874	6	+	Petroselinum crispum	part of a conserved DNA module involved in light responsiveness
GaPFK02	Box 4	ATTAAT	1099	6	-	Petroselinum crispum	part of a conserved DNA module involved in light responsiveness
GaPFK03	Box 4	ATTAAT	814	6	+	Petroselinum crispum	part of a conserved DNA module involved in light responsiveness
GaPFK03	Box 4	ATTAAT	1102	6	-	Petroselinum crispum	part of a conserved DNA module involved in light responsiveness
GaPFK03	Box 4	ATTAAT	1495	6	-	Petroselinum crispum	part of a conserved DNA module involved in light responsiveness
GaPFK04	Box 4	ATTAAT	43	6	+	Petroselinum crispum	part of a conserved DNA module involved in light responsiveness
GaPFK04	Box 4	ATTAAT	619	6	+	Petroselinum crispum	part of a conserved DNA module involved in light responsiveness
GaPFK04	Box 4	ATTAAT	889	6	+	Petroselinum crispum	part of a conserved DNA module involved in light responsiveness
GaPFK04	Box 4	ATTAAT	1290	6	-	Petroselinum crispum	part of a conserved DNA module involved in light responsiveness
GaPFK04	Box 4	ATTAAT	1500	6	-	Petroselinum crispum	part of a conserved DNA module involved in light responsiveness
GaPFK04	Box 4	ATTAAT	1635	6	-	Petroselinum crispum	part of a conserved DNA module involved in light responsiveness
GaPFK06	Box 4	ATTAAT	239	6	+	Petroselinum crispum	part of a conserved DNA module involved in light responsiveness
GaPFK06	Box 4	ATTAAT	346	6	+	Petroselinum crispum	part of a conserved DNA module involved in light responsiveness
GaPFK06	Box 4	ATTAAT	350	6	+	Petroselinum crispum	part of a conserved DNA module involved in light responsiveness
GaPFK06	Box 4	ATTAAT	529	6	+	Petroselinum crispum	part of a conserved DNA module involved in light responsiveness
GaPFK06	Box 4	ATTAAT	1310	6	-	Petroselinum crispum	part of a conserved DNA module involved in light responsiveness
GaPFK06	Box 4	ATTAAT	1345	6	-	Petroselinum crispum	part of a conserved DNA module involved in light responsiveness
GaPFK07	Box 4	ATTAAT	42	6	+	Petroselinum crispum	part of a conserved DNA module involved in light responsiveness
GaPFK07	Box 4	ATTAAT	105	6	+	Petroselinum crispum	part of a conserved DNA module involved in light responsiveness
GaPFK07	Box 4	ATTAAT	490	6	+	Petroselinum crispum	part of a conserved DNA module involved in light responsiveness
GaPFK07	Box 4	ATTAAT	567	6	+	Petroselinum crispum	part of a conserved DNA module involved in light responsiveness
GaPFK07	Box 4	ATTAAT	1092	6	-	Petroselinum crispum	part of a conserved DNA module involved in light responsiveness
GaPFK07	Box 4	ATTAAT	1101	6	-	Petroselinum crispum	part of a conserved DNA module involved in light responsiveness
GaPFK07	Box 4	ATTAAT	1503	6	-	Petroselinum crispum	part of a conserved DNA module involved in light responsiveness
GaPFK08	Box 4	ATTAAT	382	6	+	Petroselinum crispum	part of a conserved DNA module involved in light responsiveness
GaPFK08	Box 4	ATTAAT	388	6	+	Petroselinum crispum	part of a conserved DNA module involved in light responsiveness
GaPFK08	Box 4	ATTAAT	412	6	+	Petroselinum crispum	part of a conserved DNA module involved in light responsiveness
GaPFK08	Box 4	ATTAAT	489	6	+	Petroselinum crispum	part of a conserved DNA module involved in light responsiveness
GaPFK08	Box 4	ATTAAT	493	6	+	Petroselinum crispum	part of a conserved DNA module involved in light responsiveness
GaPFK08	Box 4	ATTAAT	886	6	+	Petroselinum crispum	part of a conserved DNA module involved in light responsiveness
GaPFK08	Box 4	ATTAAT	1103	6	-	Petroselinum crispum	part of a conserved DNA module involved in light responsiveness
GaPFK08	Box 4	ATTAAT	1341	6	-	Petroselinum crispum	part of a conserved DNA module involved in light responsiveness
GaPFK08	Box 4	ATTAAT	1623	6	-	Petroselinum crispum	part of a conserved DNA module involved in light responsiveness
GaPFK08	Box 4	ATTAAT	1700	6	-	Petroselinum crispum	part of a conserved DNA module involved in light responsiveness
GaPFK10	Box 4	ATTAAT	904	6	+	Petroselinum crispum	part of a conserved DNA module involved in light responsiveness
GaPFK10	Box 4	ATTAAT	1124	6	-	Petroselinum crispum	part of a conserved DNA module involved in light responsiveness
GaPFK10	Box 4	ATTAAT	1615	6	-	Petroselinum crispum	part of a conserved DNA module involved in light responsiveness
GaPFK10	Box 4	ATTAAT	1733	6	-	Petroselinum crispum	part of a conserved DNA module involved in light responsiveness
GaPFPA1	Box 4	ATTAAT	39	6	+	Petroselinum crispum	part of a conserved DNA module involved in light responsiveness
GaPFPA1	Box 4	ATTAAT	141	6	+	Petroselinum crispum	part of a conserved DNA module involved in light responsiveness
GaPFPA1	Box 4	ATTAAT	630	6	+	Petroselinum crispum	part of a conserved DNA module involved in light responsiveness
GaPFPA1	Box 4	ATTAAT	744	6	+	Petroselinum crispum	part of a conserved DNA module involved in light responsiveness
GaPFPA1	Box 4	ATTAAT	879	6	+	Petroselinum crispum	part of a conserved DNA module involved in light responsiveness
GaPFPA1	Box 4	ATTAAT	1111	6	-	Petroselinum crispum	part of a conserved DNA module involved in light responsiveness
GaPFPA1	Box 4	ATTAAT	1256	6	-	Petroselinum crispum	part of a conserved DNA module involved in light responsiveness
GaPFPA1	Box 4	ATTAAT	1355	6	-	Petroselinum crispum	part of a conserved DNA module involved in light responsiveness
GaPFPA1	Box 4	ATTAAT	1446	6	-	Petroselinum crispum	part of a conserved DNA module involved in light responsiveness
GaPFPA1	Box 4	ATTAAT	1497	6	-	Petroselinum crispum	part of a conserved DNA module involved in light responsiveness
GaPFPB1	Box 4	ATTAAT	496	6	+	Petroselinum crispum	part of a conserved DNA module involved in light responsiveness
GaPFPB1	Box 4	ATTAAT	696	6	+	Petroselinum crispum	part of a conserved DNA module involved in light responsiveness
GaPFPB1	Box 4	ATTAAT	1027	6	-	Petroselinum crispum	part of a conserved DNA module involved in light responsiveness
GaPFPB1	Box 4	ATTAAT	1142	6	-	Petroselinum crispum	part of a conserved DNA module involved in light responsiveness
GaPFPB1	Box 4	ATTAAT	1287	6	-	Petroselinum crispum	part of a conserved DNA module involved in light responsiveness
GaPFPB1	Box 4	ATTAAT	1327	6	-	Petroselinum crispum	part of a conserved DNA module involved in light responsiveness
GaPFPB1	Box 4	ATTAAT	1485	6	-	Petroselinum crispum	part of a conserved DNA module involved in light responsiveness
GaPFPB2	Box 4	ATTAAT	564	6	+	Petroselinum crispum	part of a conserved DNA module involved in light responsiveness
GaPFPB2	Box 4	ATTAAT	589	6	+	Petroselinum crispum	part of a conserved DNA module involved in light responsiveness
GaPFPB2	Box 4	ATTAAT	1175	6	-	Petroselinum crispum	part of a conserved DNA module involved in light responsiveness
GaPFPB2	Box 4	ATTAAT	1328	6	-	Petroselinum crispum	part of a conserved DNA module involved in light responsiveness
GaPFPB2	Box 4	ATTAAT	1537	6	-	Petroselinum crispum	part of a conserved DNA module involved in light responsiveness
GaPFPB2	Box 4	ATTAAT	1558	6	-	Petroselinum crispum	part of a conserved DNA module involved in light responsiveness
GaPFPB3	Box 4	ATTAAT	353	6	+	Petroselinum crispum	part of a conserved DNA module involved in light responsiveness
GaPFPB3	Box 4	ATTAAT	615	6	+	Petroselinum crispum	part of a conserved DNA module involved in light responsiveness
GaPFPB3	Box 4	ATTAAT	639	6	+	Petroselinum crispum	part of a conserved DNA module involved in light responsiveness
GaPFPB3	Box 4	ATTAAT	962	6	+	Petroselinum crispum	part of a conserved DNA module involved in light responsiveness
GaPFPB3	Box 4	ATTAAT	1015	6	-	Petroselinum crispum	part of a conserved DNA module involved in light responsiveness
GaPFPB3	Box 4	ATTAAT	1524	6	-	Petroselinum crispum	part of a conserved DNA module involved in light responsiveness
GaPFPB3	Box 4	ATTAAT	1564	6	-	Petroselinum crispum	part of a conserved DNA module involved in light responsiveness
GaPFK02	CGTCA-motif	CGTCA	1330	5	-	Hordeum vulgare	cis-acting regulatory element involved in the MeJA-responsiveness
GaPFK03	CGTCA-motif	CGTCA	421	5	-	Hordeum vulgare	cis-acting regulatory element involved in the MeJA-responsiveness
GaPFK03	CGTCA-motif	CGTCA	1267	5	-	Hordeum vulgare	cis-acting regulatory element involved in the MeJA-responsiveness
GaPFK03	CGTCA-motif	CGTCA	1276	5	-	Hordeum vulgare	cis-acting regulatory element involved in the MeJA-responsiveness
GaPFK04	CGTCA-motif	CGTCA	1472	5	-	Hordeum vulgare	cis-acting regulatory element involved in the MeJA-responsiveness
GaPFK06	CGTCA-motif	CGTCA	605	5	-	Hordeum vulgare	cis-acting regulatory element involved in the MeJA-responsiveness
GaPFK06	CGTCA-motif	CGTCA	1802	5	+	Hordeum vulgare	cis-acting regulatory element involved in the MeJA-responsiveness
GaPFK08	CGTCA-motif	CGTCA	1942	5	-	Hordeum vulgare	cis-acting regulatory element involved in the MeJA-responsiveness
GaPFK09	CGTCA-motif	CGTCA	1608	5	-	Hordeum vulgare	cis-acting regulatory element involved in the MeJA-responsiveness
GaPFK10	CGTCA-motif	CGTCA	348	5	+	Hordeum vulgare	cis-acting regulatory element involved in the MeJA-responsiveness
GaPFK10	CGTCA-motif	CGTCA	754	5	+	Hordeum vulgare	cis-acting regulatory element involved in the MeJA-responsiveness
GaPFPB2	CGTCA-motif	CGTCA	80	5	+	Hordeum vulgare	cis-acting regulatory element involved in the MeJA-responsiveness
GaPFK01	DRE core	GCCGAC	1713	6	+	Arabidopsis thaliana
GaPFK03	DRE core	GCCGAC	1885	6	+	Arabidopsis thaliana
GaPFK09	DRE1	ACCGAGA	344	7	+	Zea mays
GaPFPA1	DRE1	ACCGAGA	1984	7	+	Zea mays
GaPFK01	ERE	ATTTCATA	226	8	+	Nicotiana glutinos
GaPFK01	ERE	ATTTTAAA	1429	8	-	Nicotiana glutinos
GaPFK01	ERE	ATTTTAAA	1532	8	+	Nicotiana glutinos
GaPFK03	ERE	ATTTCATA	1062	8	-	Nicotiana glutinos
GaPFK04	ERE	ATTTTAAA	511	8	+	Nicotiana glutinos
GaPFK04	ERE	ATTTTAAA	1547	8	+	Nicotiana glutinos
GaPFK06	ERE	ATTTCATA	190	8	+	Nicotiana glutinos
GaPFK06	ERE	ATTTTAAA	408	8	-	Nicotiana glutinos
GaPFK06	ERE	ATTTTAAA	948	8	+	Nicotiana glutinos
GaPFK07	ERE	ATTTTAAA	1134	8	+	Nicotiana glutinos
GaPFK07	ERE	ATTTCATA	1463	8	+	Nicotiana glutinos
GaPFK07	ERE	ATTTTAAA	1739	8	+	Nicotiana glutinos
GaPFK07	ERE	ATTTTAAA	1741	8	-	Nicotiana glutinos
GaPFK07	ERE	ATTTTAAA	1765	8	+	Nicotiana glutinos
GaPFK07	ERE	ATTTTAAA	1767	8	-	Nicotiana glutinos
GaPFK07	ERE	ATTTTAAA	1784	8	-	Nicotiana glutinos
GaPFK08	ERE	ATTTTAAA	280	8	-	Nicotiana glutinos
GaPFK08	ERE	ATTTTAAA	406	8	-	Nicotiana glutinos
GaPFK08	ERE	ATTTCATA	1489	8	-	Nicotiana glutinos
GaPFK09	ERE	ATTTCATA	846	8	+	Nicotiana glutinos
GaPFK09	ERE	ATTTTAAA	1986	8	+	Nicotiana glutinos
GaPFK10	ERE	ATTTTAAA	196	8	-	Nicotiana glutinos
GaPFK10	ERE	ATTTTAAA	1139	8	-	Nicotiana glutinos
GaPFK10	ERE	ATTTTAAA	1157	8	-	Nicotiana glutinos
GaPFK10	ERE	ATTTTAAA	1373	8	+	Nicotiana glutinos
GaPFK10	ERE	ATTTTAAA	1591	8	+	Nicotiana glutinos
GaPFPA1	ERE	ATTTTAAA	693	8	+	Nicotiana glutinos
GaPFPA1	ERE	ATTTTAAA	1503	8	+	Nicotiana glutinos
GaPFPB1	ERE	ATTTCATA	178	8	+	Nicotiana glutinos
GaPFPB1	ERE	ATTTTAAA	663	8	-	Nicotiana glutinos
GaPFPB1	ERE	ATTTTAAA	938	8	+	Nicotiana glutinos
GaPFPB1	ERE	ATTTTAAA	940	8	-	Nicotiana glutinos
GaPFPB2	ERE	ATTTTAAA	542	8	-	Nicotiana glutinos
GaPFPB2	ERE	ATTTTAAA	755	8	-	Nicotiana glutinos
GaPFPB3	ERE	ATTTTAAA	1133	8	-	Nicotiana glutinos
GaPFPB3	ERE	ATTTCATA	1326	8	-	Nicotiana glutinos
GaPFK05	GARE-motif	TCTGTTG	1974	7	+	Brassica oleracea	gibberellin-responsive element
GaPFK08	GARE-motif	TCTGTTG	1874	7	-	Brassica oleracea	gibberellin-responsive element
GaPFPB1	GARE-motif	TCTGTTG	160	7	+	Brassica oleracea	gibberellin-responsive element
GaPFPB3	GARE-motif	TCTGTTG	158	7	+	Brassica oleracea	gibberellin-responsive element
GaPFK03	GATA-motif	GATAGGA	842	7	-	Arabidopsis thaliana	part of a light responsive element
GaPFK06	GATA-motif	AAGGATAAGG	1288	9	-	Solanum tuberosum	part of a light responsive element
GaPFK08	GATA-motif	AAGATAAGATT	1370	10	-	Arabidopsis thaliana	part of a light responsive element
GaPFPA1	GATA-motif	GATAGGA	729	7	+	Arabidopsis thaliana	part of a light responsive element
GaPFPA1	GATA-motif	GATAGGA	1241	7	+	Arabidopsis thaliana	part of a light responsive element
GaPFPB1	GATA-motif	AAGGATAAGG	33	9	-	Solanum tuberosum	part of a light responsive element
GaPFPB1	GATA-motif	GATAGGA	1947	7	+	Arabidopsis thaliana	part of a light responsive element
GaPFK01	G-Box	CACGTG	1878	6	-	Pisum sativum	cis-acting regulatory element involved in light responsiveness
GaPFK01	G-box	CACGTG	1878	6	-	Arabidopsis thaliana	cis-acting regulatory element involved in light responsiveness
GaPFK03	G-Box	CACGTG	1298	6	-	Pisum sativum	cis-acting regulatory element involved in light responsiveness
GaPFK03	G-box	tcCACGTGTCACT	1293	12	-	Glycine max	cis-acting regulatory element involved in light responsiveness
GaPFK03	G-box	tgACACGTGGCA	1295	12	+	Lycopersicon esculentum	cis-acting regulatory element involved in light responsiveness
GaPFK03	G-box	ACACGTGGC	1297	9	+	Brassica napus	cis-acting regulatory element involved in light responsiveness
GaPFK03	G-box	CACGTG	1298	6	-	Arabidopsis thaliana	cis-acting regulatory element involved in light responsiveness
GaPFK04	G-Box	CACGTT	908	6	+	Pisum sativum	cis-acting regulatory element involved in light responsiveness
GaPFK04	G-box	TACGTG	1000	6	-	Arabidopsis thaliana	cis-acting regulatory element involved in light responsiveness
GaPFK04	G-box	TACGTG	1517	6	-	Arabidopsis thaliana	cis-acting regulatory element involved in light responsiveness
GaPFK05	G-box	TACGTG	343	6	-	Arabidopsis thaliana	cis-acting regulatory element involved in light responsiveness
GaPFK05	G-box	CACGTG	368	6	+	Arabidopsis thaliana	cis-acting regulatory element involved in light responsiveness
GaPFK05	G-box	ACACGTG(G/t)CACC	1766	10.5	+	Lycopersicon esculentum	cis-acting regulatory element involved in light responsiveness
GaPFK05	G-box	ACACGTGGC	1786	9	-	Brassica napus	cis-acting regulatory element involved in light responsiveness
GaPFK05	G-box	CACGTG	1788	6	-	Arabidopsis thaliana	cis-acting regulatory element involved in light responsiveness
GaPFK05	G-Box	CACGTG	368	6	+	Pisum sativum	cis-acting regulatory element involved in light responsiveness
GaPFK05	G-Box	CACGTT	739	6	-	Pisum sativum	cis-acting regulatory element involved in light responsiveness
GaPFK05	G-Box	CACGTG	1788	6	-	Pisum sativum	cis-acting regulatory element involved in light responsiveness
GaPFK06	G-Box	CACGTT	728	6	+	Pisum sativum	cis-acting regulatory element involved in light responsiveness
GaPFK07	G-Box	CACGTT	1358	6	+	Pisum sativum	cis-acting regulatory element involved in light responsiveness
GaPFK07	G-Box	CACGTT	1976	6	+	Pisum sativum	cis-acting regulatory element involved in light responsiveness
GaPFK08	G-box	TACGTG	1012	6	-	Arabidopsis thaliana	cis-acting regulatory element involved in light responsiveness
GaPFK08	G-box	CACGAC	1922	6	-	Zea mays	cis-acting regulatory element involved in light responsiveness
GaPFK08	G-box	CACGTC	1943	6	-	Zea mays	cis-acting regulatory element involved in light responsiveness
GaPFK09	G-Box	CACGTG	929	6	+	Pisum sativum	cis-acting regulatory element involved in light responsiveness
GaPFK09	G-box	TACGTG	339	6	-	Arabidopsis thaliana	cis-acting regulatory element involved in light responsiveness
GaPFK09	G-box	TACGTG	735	6	+	Arabidopsis thaliana	cis-acting regulatory element involved in light responsiveness
GaPFK09	G-box	CACGTG	929	6	+	Arabidopsis thaliana	cis-acting regulatory element involved in light responsiveness
GaPFK09	G-box	CACGAC	1511	6	+	Zea mays	cis-acting regulatory element involved in light responsiveness
GaPFK10	G-box	CACGAC	1454	6	+	Zea mays	cis-acting regulatory element involved in light responsiveness
GaPFK10	G-box	CACGTC	1457	6	-	Zea mays	cis-acting regulatory element involved in light responsiveness
GaPFPA1	G-Box	CACGTT	66	6	+	Pisum sativum	cis-acting regulatory element involved in light responsiveness
GaPFPA1	G-box	TACGTG	964	6	+	Arabidopsis thaliana	cis-acting regulatory element involved in light responsiveness
GaPFPA1	G-box	TAACACGTAG	1476	9	-	Brassica oleracea	cis-acting regulatory element involved in light responsiveness
GaPFPA1	G-box	TACGTG	1477	6	+	Arabidopsis thaliana	cis-acting regulatory element involved in light responsiveness
GaPFPA1	G-box	CACGTC	1598	6	+	Zea mays	cis-acting regulatory element involved in light responsiveness
GaPFPB1	G-box	TACGTG	1372	6	+	Arabidopsis thaliana	cis-acting regulatory element involved in light responsiveness
GaPFPB2	G-Box	CACGTT	420	6	+	Pisum sativum	cis-acting regulatory element involved in light responsiveness
GaPFK01	GT1-motif	GGTTAAT	1059	7	-	Avena sativa	light responsive element
GaPFK01	GT1-motif	GGTTAA	1060	6	-	Arabidopsis thaliana	light responsive element
GaPFK02	GT1-motif	GGTTAA	507	6	+	Arabidopsis thaliana	light responsive element
GaPFK02	GT1-motif	GGTTAA	1530	6	+	Arabidopsis thaliana	light responsive element
GaPFK02	GT1-motif	GGTTAAT	1711	7	+	Avena sativa	light responsive element
GaPFK03	GT1-motif	GGTTAA	561	6	-	Arabidopsis thaliana	light responsive element
GaPFK03	GT1-motif	GGTTAA	776	6	-	Arabidopsis thaliana	light responsive element
GaPFK04	GT1-motif	GGTTAA	1073	6	+	Arabidopsis thaliana	light responsive element
GaPFK06	GT1-motif	GGTTAA	1055	6	+	Arabidopsis thaliana	light responsive element
GaPFK07	GT1-motif	GGTTAA	1199	6	-	Arabidopsis thaliana	light responsive element
GaPFK07	GT1-motif	GGTTAA	1449	6	+	Arabidopsis thaliana	light responsive element
GaPFK08	GT1-motif	GGTTAA	160	6	-	Arabidopsis thaliana	light responsive element
GaPFK08	GT1-motif	GGTTAA	732	6	-	Arabidopsis thaliana	light responsive element
GaPFK08	GT1-motif	GGTTAA	811	6	-	Arabidopsis thaliana	light responsive element
GaPFK09	GT1-motif	GGTTAAT	1595	7	-	Avena sativa	light responsive element
GaPFK09	GT1-motif	GGTTAA	1596	6	-	Arabidopsis thaliana	light responsive element
GaPFK09	GT1-motif	GGTTAA	1853	6	-	Arabidopsis thaliana	light responsive element
GaPFPB2	GT1-motif	GGTTAA	663	6	-	Arabidopsis thaliana	light responsive element
GaPFPB3	GT1-motif	GGTTAAT	1212	7	+	Avena sativa	light responsive element
GaPFPB3	GT1-motif	GGTTAA	1626	6	+	Arabidopsis thaliana	light responsive element
GaPFPB3	GT1-motif	GGTTAA	1645	6	-	Arabidopsis thaliana	light responsive element
GaPFK01	LTR	CCGAAA	1130	6	+	Hordeum vulgare	cis-acting element involved in low-temperature responsiveness
GaPFK01	LTR	CCGAAA	1144	6	-	Hordeum vulgare	cis-acting element involved in low-temperature responsiveness
GaPFK04	LTR	CCGAAA	759	6	-	Hordeum vulgare	cis-acting element involved in low-temperature responsiveness
GaPFK06	LTR	CCGAAA	1048	6	+	Hordeum vulgare	cis-acting element involved in low-temperature responsiveness
GaPFK09	LTR	CCGAAA	1345	6	-	Hordeum vulgare	cis-acting element involved in low-temperature responsiveness
GaPFK09	LTR	CCGAAA	1447	6	+	Hordeum vulgare	cis-acting element involved in low-temperature responsiveness
GaPFPB1	LTR	CCGAAA	96	6	-	Hordeum vulgare	cis-acting element involved in low-temperature responsiveness
GaPFPB1	LTR	CCGAAA	420	6	+	Hordeum vulgare	cis-acting element involved in low-temperature responsiveness
GaPFPB1	LTR	CCGAAA	456	6	+	Hordeum vulgare	cis-acting element involved in low-temperature responsiveness
GaPFPB1	LTR	CCGAAA	803	6	-	Hordeum vulgare	cis-acting element involved in low-temperature responsiveness
GaPFK02	MBS	CAACTG	1072	6	+	Arabidopsis thaliana	MYB binding site involved in drought-inducibility
GaPFK04	MBS	CAACTG	1267	6	-	Arabidopsis thaliana	MYB binding site involved in drought-inducibility
GaPFK05	MBS	CAACTG	622	6	+	Arabidopsis thaliana	MYB binding site involved in drought-inducibility
GaPFK05	MBS	CAACTG	698	6	-	Arabidopsis thaliana	MYB binding site involved in drought-inducibility
GaPFK05	MBS	CAACTG	816	6	-	Arabidopsis thaliana	MYB binding site involved in drought-inducibility
GaPFK05	MBS	CAACTG	1055	6	-	Arabidopsis thaliana	MYB binding site involved in drought-inducibility
GaPFK09	MBS	CAACTG	43	6	-	Arabidopsis thaliana	MYB binding site involved in drought-inducibility
GaPFK09	MBS	CAACTG	1733	6	-	Arabidopsis thaliana	MYB binding site involved in drought-inducibility
GaPFPB1	MBS	CAACTG	1942	6	+	Arabidopsis thaliana	MYB binding site involved in drought-inducibility
GaPFPB2	MBS	CAACTG	86	6	+	Arabidopsis thaliana	MYB binding site involved in drought-inducibility
GaPFPB3	MBS	CAACTG	891	6	+	Arabidopsis thaliana	MYB binding site involved in drought-inducibility
GaPFK01	MYB	TAACCA	1061	6	+	Arabidopsis thaliana
GaPFK01	MYB	CAACCA	1859	6	+	Arabidopsis thaliana
GaPFK01	MYB	CAACCA	1925	6	-	Arabidopsis thaliana
GaPFK02	MYB	CAACCA	1202	6	+	Arabidopsis thaliana
GaPFK02	MYB	TAACCA	1529	6	-	Arabidopsis thaliana
GaPFK02	Myb	TAACTG	679	6	-	Arabidopsis thaliana
GaPFK02	Myb	CAACTG	1072	6	+	Arabidopsis thaliana
GaPFK03	Myb	TAACTG	1348	6	-	Arabidopsis thaliana
GaPFK03	MYB	CAACCA	37	6	-	Arabidopsis thaliana
GaPFK03	MYB	TAACCA	562	6	+	Arabidopsis thaliana
GaPFK03	MYB	CAACCA	599	6	+	Arabidopsis thaliana
GaPFK03	MYB	TAACCA	777	6	+	Arabidopsis thaliana
GaPFK04	Myb	TAACTG	865	6	-	Arabidopsis thaliana
GaPFK04	Myb	CAACTG	1267	6	-	Arabidopsis thaliana
GaPFK04	MYB	TAACCA	28	6	+	Arabidopsis thaliana
GaPFK04	MYB	TAACCA	1072	6	-	Arabidopsis thaliana
GaPFK04	MYB	CAACAG	1934	6	+	Arabidopsis thaliana
GaPFK05	MYB	CAACCA	410	6	-	Arabidopsis thaliana
GaPFK05	MYB	TAACCA	1038	6	+	Arabidopsis thaliana
GaPFK05	MYB	CAACAG	1975	6	-	Arabidopsis thaliana
GaPFK05	Myb	CAACTG	622	6	+	Arabidopsis thaliana
GaPFK05	Myb	CAACTG	698	6	-	Arabidopsis thaliana
GaPFK05	Myb	CAACTG	816	6	-	Arabidopsis thaliana
GaPFK05	Myb	CAACTG	1055	6	-	Arabidopsis thaliana
GaPFK06	MYB	CAACCA	681	6	-	Arabidopsis thaliana
GaPFK06	MYB	CAACCA	1213	6	-	Arabidopsis thaliana
GaPFK06	MYB	TAACCA	1387	6	-	Arabidopsis thaliana
GaPFK06	Myb	TAACTG	720	6	+	Arabidopsis thaliana
GaPFK07	MYB	TAACCA	171	6	-	Arabidopsis thaliana
GaPFK07	MYB	CAACCA	805	6	+	Arabidopsis thaliana
GaPFK07	MYB	TAACCA	1200	6	+	Arabidopsis thaliana
GaPFK07	MYB	TAACCA	1448	6	-	Arabidopsis thaliana
GaPFK08	MYB	TAACCA	733	6	+	Arabidopsis thaliana
GaPFK08	MYB	CAACCA	1058	6	+	Arabidopsis thaliana
GaPFK08	MYB	CAACAG	1874	6	+	Arabidopsis thaliana
GaPFK09	Myb	CAACTG	43	6	-	Arabidopsis thaliana
GaPFK09	Myb	TAACTG	1267	6	+	Arabidopsis thaliana
GaPFK09	Myb	CAACTG	1733	6	-	Arabidopsis thaliana
GaPFK09	Myb	TAACTG	1821	6	+	Arabidopsis thaliana
GaPFK09	MYB	CAACCA	1541	6	+	Arabidopsis thaliana
GaPFK09	MYB	TAACCA	1597	6	+	Arabidopsis thaliana
GaPFK09	MYB	CAACCA	1641	6	-	Arabidopsis thaliana
GaPFK09	MYB	TAACCA	1698	6	-	Arabidopsis thaliana
GaPFK10	Myb	TAACTG	871	6	+	Arabidopsis thaliana
GaPFK10	MYB	TAACCA	123	6	-	Arabidopsis thaliana
GaPFK10	MYB	TAACCA	1146	6	-	Arabidopsis thaliana
GaPFPA1	MYB	CAACCA	1861	6	+	Arabidopsis thaliana
GaPFPA1	MYB	CAACCA	1970	6	+	Arabidopsis thaliana
GaPFPA1	MYB	CAACCA	1974	6	+	Arabidopsis thaliana
GaPFPB1	Myb	CAACTG	1942	6	+	Arabidopsis thaliana
GaPFPB1	MYB	CAACAG	161	6	-	Arabidopsis thaliana
GaPFPB1	MYB	TAACCA	899	6	+	Arabidopsis thaliana
GaPFPB1	MYB	TAACCA	1966	6	+	Arabidopsis thaliana
GaPFPB2	Myb	CAACTG	86	6	+	Arabidopsis thaliana
GaPFPB2	Myb	TAACTG	645	6	+	Arabidopsis thaliana
GaPFPB2	Myb	TAACTG	1837	6	+	Arabidopsis thaliana
GaPFPB2	MYB	TAACCA	1047	6	-	Arabidopsis thaliana
GaPFPB2	MYB	CAACCA	1405	6	+	Arabidopsis thaliana
GaPFPB2	MYB	CAACCA	1740	6	+	Arabidopsis thaliana
GaPFPB2	MYB	CAACAG	1871	6	+	Arabidopsis thaliana
GaPFPB3	MYB	CAACAG	159	6	-	Arabidopsis thaliana
GaPFPB3	MYB	CAACCA	956	6	+	Arabidopsis thaliana
GaPFPB3	MYB	TAACCA	1625	6	-	Arabidopsis thaliana
GaPFPB3	Myb	CAACTG	891	6	+	Arabidopsis thaliana
GaPFPB3	Myb	TAACTG	1984	6	-	Arabidopsis thaliana
GaPFK01	MYB recognition site	CCGTTG	1851	6	+	Arabidopsis thaliana
GaPFK02	MYB recognition site	CCGTTG	833	6	-	Arabidopsis thaliana
GaPFK02	MYB recognition site	CCGTTG	1463	6	+	Arabidopsis thaliana
GaPFK02	MYB recognition site	CCGTTG	1739	6	+	Arabidopsis thaliana
GaPFK03	MYB recognition site	CCGTTG	1891	6	-	Arabidopsis thaliana
GaPFK06	MYB recognition site	CCGTTG	968	6	-	Arabidopsis thaliana
GaPFK06	MYB recognition site	CCGTTG	1629	6	+	Arabidopsis thaliana
GaPFPB1	MYB recognition site	CCGTTG	1781	6	-	Arabidopsis thaliana
GaPFPB3	MYB recognition site	CCGTTG	1634	6	+	Arabidopsis thaliana
GaPFK01	MYB-like sequence	TAACCA	1061	6	+	Arabidopsis thaliana
GaPFK02	MYB-like sequence	TAACCA	1529	6	-	Arabidopsis thaliana
GaPFK03	MYB-like sequence	TAACCA	562	6	+	Arabidopsis thaliana
GaPFK03	MYB-like sequence	TAACCA	777	6	+	Arabidopsis thaliana
GaPFK04	MYB-like sequence	TAACCA	28	6	+	Arabidopsis thaliana
GaPFK04	MYB-like sequence	TAACCA	1072	6	-	Arabidopsis thaliana
GaPFK05	MYB-like sequence	TAACCA	1038	6	+	Arabidopsis thaliana
GaPFK06	MYB-like sequence	TAACCA	1387	6	-	Arabidopsis thaliana
GaPFK07	MYB-like sequence	TAACCA	171	6	-	Arabidopsis thaliana
GaPFK07	MYB-like sequence	TAACCA	1200	6	+	Arabidopsis thaliana
GaPFK07	MYB-like sequence	TAACCA	1448	6	-	Arabidopsis thaliana
GaPFK08	MYB-like sequence	TAACCA	733	6	+	Arabidopsis thaliana
GaPFK09	MYB-like sequence	TAACCA	1597	6	+	Arabidopsis thaliana
GaPFK09	MYB-like sequence	TAACCA	1698	6	-	Arabidopsis thaliana
GaPFK10	MYB-like sequence	TAACCA	123	6	-	Arabidopsis thaliana
GaPFK10	MYB-like sequence	TAACCA	1146	6	-	Arabidopsis thaliana
GaPFPB1	MYB-like sequence	TAACCA	899	6	+	Arabidopsis thaliana
GaPFPB1	MYB-like sequence	TAACCA	1966	6	+	Arabidopsis thaliana
GaPFPB2	MYB-like sequence	TAACCA	1047	6	-	Arabidopsis thaliana
GaPFPB3	MYB-like sequence	TAACCA	1625	6	-	Arabidopsis thaliana
GaPFK01	MYC	CAATTG	177	6	+	Arabidopsis thaliana
GaPFK01	MYC	CAATTG	1069	6	-	Arabidopsis thaliana
GaPFK02	MYC	CAATTG	16	6	+	Arabidopsis thaliana
GaPFK02	MYC	CAATTG	89	6	+	Arabidopsis thaliana
GaPFK02	MYC	CATGTG	239	6	+	Arabidopsis thaliana
GaPFK02	MYC	CATGTG	267	6	+	Arabidopsis thaliana
GaPFK02	MYC	CAATTG	1262	6	-	Arabidopsis thaliana
GaPFK02	MYC	CATGTG	1297	6	-	Arabidopsis thaliana
GaPFK02	MYC	CATGTG	1364	6	+	Arabidopsis thaliana
GaPFK03	MYC	CATTTG	375	6	-	Arabidopsis thaliana
GaPFK03	MYC	CATTTG	941	6	+	Arabidopsis thaliana
GaPFK03	Myc	TCTCTTA	473	7	-	Arabidopsis thaliana
GaPFK04	MYC	CATTTG	640	6	+	Arabidopsis thaliana
GaPFK04	Myc	TCTCTTA	205	7	+	Arabidopsis thaliana
GaPFK05	MYC	CATTTG	220	6	+	Arabidopsis thaliana
GaPFK05	MYC	CATTTG	318	6	+	Arabidopsis thaliana
GaPFK05	MYC	CAATTG	1049	6	-	Arabidopsis thaliana
GaPFK05	MYC	CAATTG	1551	6	-	Arabidopsis thaliana
GaPFK05	MYC	CATTTG	1594	6	+	Arabidopsis thaliana
GaPFK06	Myc	TCTCTTA	1368	7	+	Arabidopsis thaliana
GaPFK06	MYC	CATTTG	122	6	-	Arabidopsis thaliana
GaPFK06	MYC	CATGTG	1207	6	-	Arabidopsis thaliana
GaPFK06	MYC	CATGTG	1209	6	+	Arabidopsis thaliana
GaPFK06	MYC	CATTTG	1233	6	+	Arabidopsis thaliana
GaPFK07	MYC	CATGTG	85	6	-	Arabidopsis thaliana
GaPFK07	MYC	CATGTG	390	6	+	Arabidopsis thaliana
GaPFK07	MYC	CAATTG	412	6	+	Arabidopsis thaliana
GaPFK07	MYC	CATTTG	450	6	+	Arabidopsis thaliana
GaPFK07	MYC	CATTTG	1351	6	-	Arabidopsis thaliana
GaPFK07	MYC	CATTTG	1389	6	+	Arabidopsis thaliana
GaPFK08	MYC	CATTTG	1640	6	-	Arabidopsis thaliana
GaPFK08	Myc	TCTCTTA	25	7	+	Arabidopsis thaliana
GaPFK09	MYC	CATGTG	440	6	-	Arabidopsis thaliana
GaPFK09	MYC	CATGTG	442	6	+	Arabidopsis thaliana
GaPFK09	MYC	CATGTG	726	6	-	Arabidopsis thaliana
GaPFK09	MYC	CATGTG	1314	6	-	Arabidopsis thaliana
GaPFK10	MYC	CATGTG	522	6	+	Arabidopsis thaliana
GaPFPA1	MYC	CATGTG	712	6	-	Arabidopsis thaliana
GaPFPA1	MYC	CATGTG	865	6	+	Arabidopsis thaliana
GaPFPA1	MYC	CATGTG	1428	6	+	Arabidopsis thaliana
GaPFPB1	MYC	CAATTG	82	6	+	Arabidopsis thaliana
GaPFPB2	MYC	CATTTG	182	6	+	Arabidopsis thaliana
GaPFPB2	MYC	CATTTG	1851	6	-	Arabidopsis thaliana
GaPFPB3	MYC	CATTTG	563	6	+	Arabidopsis thaliana
GaPFPB3	MYC	CATTTG	1855	6	-	Arabidopsis thaliana
GaPFK01	STRE	AGGGG	113	5	+	Arabidopsis thaliana
GaPFK01	STRE	AGGGG	760	5	-	Arabidopsis thaliana
GaPFK01	STRE	AGGGG	1310	5	+	Arabidopsis thaliana
GaPFK02	STRE	AGGGG	1399	5	-	Arabidopsis thaliana
GaPFK03	STRE	AGGGG	383	5	+	Arabidopsis thaliana
GaPFK03	STRE	AGGGG	632	5	-	Arabidopsis thaliana
GaPFK04	STRE	AGGGG	915	5	-	Arabidopsis thaliana
GaPFK05	STRE	AGGGG	229	5	+	Arabidopsis thaliana
GaPFK07	STRE	AGGGG	1407	5	+	Arabidopsis thaliana
GaPFK09	STRE	AGGGG	861	5	-	Arabidopsis thaliana
GaPFK09	STRE	AGGGG	1409	5	+	Arabidopsis thaliana
GaPFK09	STRE	AGGGG	1423	5	-	Arabidopsis thaliana
GaPFK10	STRE	AGGGG	556	5	+	Arabidopsis thaliana
GaPFK10	STRE	AGGGG	601	5	-	Arabidopsis thaliana
GaPFK10	STRE	AGGGG	999	5	-	Arabidopsis thaliana
GaPFK10	STRE	AGGGG	1465	5	-	Arabidopsis thaliana
GaPFPA1	STRE	AGGGG	1000	5	+	Arabidopsis thaliana
GaPFPA1	STRE	AGGGG	1012	5	-	Arabidopsis thaliana
GaPFPA1	STRE	AGGGG	1093	5	-	Arabidopsis thaliana
GaPFPA1	STRE	AGGGG	1656	5	+	Arabidopsis thaliana
GaPFPB1	STRE	AGGGG	15	5	-	Arabidopsis thaliana
GaPFPB1	STRE	AGGGG	1805	5	+	Arabidopsis thaliana
GaPFPB2	STRE	AGGGG	195	5	+	Arabidopsis thaliana
GaPFPB2	STRE	AGGGG	1813	5	-	Arabidopsis thaliana
GaPFK09	TC-rich repeats	GTTTTCTTAC	1497	9	-	Nicotiana tabacum	cis-acting element involved in defense and stress responsiveness
GaPFK09	TC-rich repeats	GTTTTCTTAC	1859	9	+	Nicotiana tabacum	cis-acting element involved in defense and stress responsiveness
GaPFPB2	TC-rich repeats	ATTCTCTAAC	1267	9	+	Nicotiana tabacum	cis-acting element involved in defense and stress responsiveness
GaPFK04	TCT-motif	TCTTAC	207	6	+	Arabidopsis thaliana	part of a light responsive element
GaPFK04	TCT-motif	TCTTAC	425	6	-	Arabidopsis thaliana	part of a light responsive element
GaPFK06	TCT-motif	TCTTAC	822	6	+	Arabidopsis thaliana	part of a light responsive element
GaPFK07	TCT-motif	TCTTAC	1617	6	+	Arabidopsis thaliana	part of a light responsive element
GaPFK09	TCT-motif	TCTTAC	1497	6	-	Arabidopsis thaliana	part of a light responsive element
GaPFK09	TCT-motif	TCTTAC	1863	6	+	Arabidopsis thaliana	part of a light responsive element
GaPFK09	TCT-motif	TCTTAC	1917	6	+	Arabidopsis thaliana	part of a light responsive element
GaPFPB1	TCT-motif	TCTTAC	149	6	-	Arabidopsis thaliana	part of a light responsive element
GaPFPB1	TCT-motif	TCTTAC	744	6	+	Arabidopsis thaliana	part of a light responsive element
GaPFPB2	TCT-motif	TCTTAC	1193	6	-	Arabidopsis thaliana	part of a light responsive element
GaPFPB2	TCT-motif	TCTTAC	1926	6	+	Arabidopsis thaliana	part of a light responsive element
GaPFPB3	TCT-motif	TCTTAC	900	6	+	Arabidopsis thaliana	part of a light responsive element
GaPFK02	TGACG-motif	TGACG	1330	5	+	Hordeum vulgare	cis-acting regulatory element involved in the MeJA-responsiveness
GaPFK03	TGACG-motif	TGACG	421	5	+	Hordeum vulgare	cis-acting regulatory element involved in the MeJA-responsiveness
GaPFK03	TGACG-motif	TGACG	1267	5	+	Hordeum vulgare	cis-acting regulatory element involved in the MeJA-responsiveness
GaPFK03	TGACG-motif	TGACG	1276	5	+	Hordeum vulgare	cis-acting regulatory element involved in the MeJA-responsiveness
GaPFK04	TGACG-motif	TGACG	1472	5	+	Hordeum vulgare	cis-acting regulatory element involved in the MeJA-responsiveness
GaPFK06	TGACG-motif	TGACG	605	5	+	Hordeum vulgare	cis-acting regulatory element involved in the MeJA-responsiveness
GaPFK06	TGACG-motif	TGACG	1802	5	-	Hordeum vulgare	cis-acting regulatory element involved in the MeJA-responsiveness
GaPFK08	TGACG-motif	TGACG	1942	5	+	Hordeum vulgare	cis-acting regulatory element involved in the MeJA-responsiveness
GaPFK09	TGACG-motif	TGACG	1608	5	+	Hordeum vulgare	cis-acting regulatory element involved in the MeJA-responsiveness
GaPFK10	TGACG-motif	TGACG	348	5	-	Hordeum vulgare	cis-acting regulatory element involved in the MeJA-responsiveness
GaPFK10	TGACG-motif	TGACG	754	5	-	Hordeum vulgare	cis-acting regulatory element involved in the MeJA-responsiveness
GaPFPB2	TGACG-motif	TGACG	80	5	-	Hordeum vulgare	cis-acting regulatory element involved in the MeJA-responsiveness
GaPFK01	TGA-element	AACGAC	1166	6	-	Brassica oleracea	auxin-responsive element
GaPFK02	TGA-element	AACGAC	1993	6	-	Brassica oleracea	auxin-responsive element
GaPFK04	TGA-element	AACGAC	362	6	-	Brassica oleracea	auxin-responsive element
GaPFK04	TGA-element	AACGAC	987	6	+	Brassica oleracea	auxin-responsive element
GaPFK04	TGA-element	AACGAC	1993	6	-	Brassica oleracea	auxin-responsive element
GaPFK05	TGA-element	AACGAC	243	6	-	Brassica oleracea	auxin-responsive element
GaPFK09	TGA-element	AACGAC	1894	6	+	Brassica oleracea	auxin-responsive element
GaPFK10	TGA-element	AACGAC	1969	6	-	Brassica oleracea	auxin-responsive element
GaPFPB1	TGA-element	AACGAC	1743	6	-	Brassica oleracea	auxin-responsive element
GaPFPB2	TGA-element	AACGAC	1793	6	-	Brassica oleracea	auxin-responsive element
GaPFK01	W box	TTGACC	1600	6	-	Arabidopsis thaliana
GaPFK01	W box	TTGACC	1847	6	+	Arabidopsis thaliana
GaPFK02	W box	TTGACC	1720	6	-	Arabidopsis thaliana
GaPFK04	W box	TTGACC	1931	6	-	Arabidopsis thaliana
GaPFK06	W box	TTGACC	965	6	-	Arabidopsis thaliana
GaPFK06	W box	TTGACC	1645	6	+	Arabidopsis thaliana
GaPFK09	W box	TTGACC	561	6	-	Arabidopsis thaliana
GaPFK10	W box	TTGACC	995	6	+	Arabidopsis thaliana
GaPFPB1	W box	TTGACC	1099	6	+	Arabidopsis thaliana
GaPFPB2	W box	TTGACC	20	6	+	Arabidopsis thaliana
GaPFK01	WRE3	CCACCT	1645	6	+	Pisum sativum
GaPFK02	WRE3	CCACCT	526	6	-	Pisum sativum
GaPFK04	WRE3	CCACCT	1700	6	-	Pisum sativum
GaPFK07	WRE3	CCACCT	1292	6	+	Pisum sativum
GaPFK08	WRE3	CCACCT	1975	6	+	Pisum sativum
GaPFK10	WRE3	CCACCT	777	6	+	Pisum sativum
GaPFK10	WRE3	CCACCT	811	6	+	Pisum sativum
GaPFPB1	WRE3	CCACCT	325	6	+	Pisum sativum
GaPFPB1	WRE3	CCACCT	894	6	+	Pisum sativum
GaPFK01	WUN-motif	AAATTACT	680	8	+	Nicotiana glutinosa
GaPFK01	WUN-motif	TAATTACTC	1017	9	+	Nicotiana glutinosa
GaPFK02	WUN-motif	AAATTACT	951	8	+	Nicotiana glutinosa
GaPFK02	WUN-motif	AAATTACT	1223	8	+	Nicotiana glutinosa
GaPFK04	WUN-motif	AAATTACT	519	8	+	Nicotiana glutinosa
GaPFK04	WUN-motif	AAATTACT	658	8	+	Nicotiana glutinosa
GaPFK04	WUN-motif	AAATTACT	1543	8	-	Nicotiana glutinosa
GaPFK05	WUN-motif	AAATTACT	1352	8	+	Nicotiana glutinosa
GaPFK07	WUN-motif	TTATTACAT	1047	9	-	Nicotiana glutinosa
GaPFK09	WUN-motif	AAATTACT	55	8	+	Nicotiana glutinosa
GaPFK09	WUN-motif	AAATTTCTT	1943	9	-	Nicotiana glutinosa
GaPFPB1	WUN-motif	AAATTACTA	464	9	+	Nicotiana glutinosa
GaPFPB1	WUN-motif	AAATTTCCT	1979	9	+	Brassica oleracea	wound-responsive element
GaPFPB2	WUN-motif	AAATTACTA	1606	9	+	Nicotiana glutinosa
GaPFPB3	WUN-motif	CCATTTCAA	885	9	+	Nicotiana glutinosa
GaPFPB3	WUN-motif	AAATTACT	1502	8	+	Nicotiana glutinosa

## Sheet: G. raimondii
ID	Cis	Seq	Start	End	Charge	Species	description
GrPFK01	AAGAA-motif	GAAAGAA	553	7	+	Avena sativa
GrPFK02	AAGAA-motif	GAAAGAA	553	7	-	Avena sativa
GrPFK03	AAGAA-motif	GAAAGAA	1136	7	-	Avena sativa
GrPFK04	AAGAA-motif	GAAAGAA	968	7	-	Avena sativa
GrPFK05	AAGAA-motif	GAAAGAA	1748	7	+	Avena sativa
GrPFK09	AAGAA-motif	gGTAAAGAAA	171	9	+	Avena sativa
GrPFK10	AAGAA-motif	gGTAAAGAAA	1812	10	-	Avena sativa
GrPFK10	AAGAA-motif	GAAAGAA	1961	7	+	Avena sativa
GrPFPA	AAGAA-motif	gGTAAAGAAA	639	9	-	Avena sativa
GrPFPB3	AAGAA-motif	gGTAAAGAAA	700	9	-	Avena sativa
GrPFK02	ABRE	CACGTG	507	6	+	Arabidopsis thaliana	cis-acting element involved in the abscisic acid responsiveness
GrPFK02	ABRE	ACGTG	508	5	+	Arabidopsis thaliana	cis-acting element involved in the abscisic acid responsiveness
GrPFK02	ABRE	ACGTG	905	5	+	Arabidopsis thaliana	cis-acting element involved in the abscisic acid responsiveness
GrPFK03	ABRE	CGTACGTGCA	207	9	+	Hordeum vulgare	cis-acting element involved in the abscisic acid responsiveness
GrPFK03	ABRE	ACGTG	210	5	+	Arabidopsis thaliana	cis-acting element involved in the abscisic acid responsiveness
GrPFK05	ABRE	ACGTG	122	5	+	Arabidopsis thaliana	cis-acting element involved in the abscisic acid responsiveness
GrPFK05	ABRE	ACGTG	1273	5	-	Arabidopsis thaliana	cis-acting element involved in the abscisic acid responsiveness
GrPFK05	ABRE	ACGTG	1365	5	-	Arabidopsis thaliana	cis-acting element involved in the abscisic acid responsiveness
GrPFK05	ABRE	ACGTG	1863	5	-	Arabidopsis thaliana	cis-acting element involved in the abscisic acid responsiveness
GrPFK06	ABRE	ACGTG	449	5	-	Arabidopsis thaliana	cis-acting element involved in the abscisic acid responsiveness
GrPFK06	ABRE	CACGTG	474	6	+	Arabidopsis thaliana	cis-acting element involved in the abscisic acid responsiveness
GrPFK06	ABRE	ACGTG	475	5	+	Arabidopsis thaliana	cis-acting element involved in the abscisic acid responsiveness
GrPFK06	ABRE	ACGTG	862	5	+	Arabidopsis thaliana	cis-acting element involved in the abscisic acid responsiveness
GrPFK06	ABRE	ACGTG	1062	5	+	Arabidopsis thaliana	cis-acting element involved in the abscisic acid responsiveness
GrPFK06	ABRE	GACACGTGGC	1934	9	-	Triticum aestivum	cis-acting element involved in the abscisic acid responsiveness
GrPFK06	ABRE	CACGTG	1936	6	-	Arabidopsis thaliana	cis-acting element involved in the abscisic acid responsiveness
GrPFK06	ABRE	ACGTG	1937	5	+	Arabidopsis thaliana	cis-acting element involved in the abscisic acid responsiveness
GrPFK07	ABRE	CACGTG	57	6	+	Arabidopsis thaliana	cis-acting element involved in the abscisic acid responsiveness
GrPFK07	ABRE	ACGTG	58	5	+	Arabidopsis thaliana	cis-acting element involved in the abscisic acid responsiveness
GrPFK07	ABRE	ACGTG	872	5	-	Arabidopsis thaliana	cis-acting element involved in the abscisic acid responsiveness
GrPFK08	ABRE	ACGTG	1992	5	+	Arabidopsis thaliana	cis-acting element involved in the abscisic acid responsiveness
GrPFK09	ABRE	ACGTG	348	5	-	Arabidopsis thaliana	cis-acting element involved in the abscisic acid responsiveness
GrPFPA	ABRE	ACGTG	351	5	-	Arabidopsis thaliana	cis-acting element involved in the abscisic acid responsiveness
GrPFPB2	ABRE	ACGTG	1675	5	+	Arabidopsis thaliana	cis-acting element involved in the abscisic acid responsiveness
GrPFPB3	ABRE	ACGTG	567	5	-	Arabidopsis thaliana	cis-acting element involved in the abscisic acid responsiveness
GrPFK03	ABRE3a	TACGTG	209	6	+	Zea mays
GrPFK05	ABRE3a	TACGTG	1365	6	-	Zea mays
GrPFK05	ABRE3a	TACGTG	1863	6	-	Zea mays
GrPFK06	ABRE3a	TACGTG	449	6	-	Zea mays
GrPFK07	ABRE3a	TACGTG	872	6	-	Zea mays
GrPFK08	ABRE3a	TACGTG	1991	6	+	Zea mays
GrPFPB2	ABRE3a	TACGTG	1674	6	+	Zea mays
GrPFK03	ABRE4	CACGTA	209	6	-	Zea mays
GrPFK05	ABRE4	CACGTA	1365	6	+	Zea mays
GrPFK05	ABRE4	CACGTA	1863	6	+	Zea mays
GrPFK06	ABRE4	CACGTA	449	6	+	Zea mays
GrPFK07	ABRE4	CACGTA	872	6	+	Zea mays
GrPFK08	ABRE4	CACGTA	1991	6	-	Zea mays
GrPFPB2	ABRE4	CACGTA	1674	6	-	Zea mays
GrPFK02	ARE	AAACCA	290	6	-	Zea mays	cis-acting regulatory element essential for the anaerobic induction
GrPFK04	ARE	AAACCA	556	6	-	Zea mays	cis-acting regulatory element essential for the anaerobic induction
GrPFK04	ARE	AAACCA	953	6	+	Zea mays	cis-acting regulatory element essential for the anaerobic induction
GrPFK05	ARE	AAACCA	1757	6	+	Zea mays	cis-acting regulatory element essential for the anaerobic induction
GrPFK06	ARE	AAACCA	181	6	+	Zea mays	cis-acting regulatory element essential for the anaerobic induction
GrPFK06	ARE	AAACCA	708	6	-	Zea mays	cis-acting regulatory element essential for the anaerobic induction
GrPFK07	ARE	AAACCA	1898	6	-	Zea mays	cis-acting regulatory element essential for the anaerobic induction
GrPFK09	ARE	AAACCA	75	6	-	Zea mays	cis-acting regulatory element essential for the anaerobic induction
GrPFK10	ARE	AAACCA	100	6	+	Zea mays	cis-acting regulatory element essential for the anaerobic induction
GrPFK10	ARE	AAACCA	628	6	-	Zea mays	cis-acting regulatory element essential for the anaerobic induction
GrPFK10	ARE	AAACCA	1992	6	-	Zea mays	cis-acting regulatory element essential for the anaerobic induction
GrPFPA	ARE	AAACCA	534	6	-	Zea mays	cis-acting regulatory element essential for the anaerobic induction
GrPFPA	ARE	AAACCA	929	6	+	Zea mays	cis-acting regulatory element essential for the anaerobic induction
GrPFPA	ARE	AAACCA	991	6	-	Zea mays	cis-acting regulatory element essential for the anaerobic induction
GrPFPA	ARE	AAACCA	1178	6	+	Zea mays	cis-acting regulatory element essential for the anaerobic induction
GrPFPA	ARE	AAACCA	1850	6	+	Zea mays	cis-acting regulatory element essential for the anaerobic induction
GrPFPB1	ARE	AAACCA	9	6	-	Zea mays	cis-acting regulatory element essential for the anaerobic induction
GrPFPB1	ARE	AAACCA	15	6	-	Zea mays	cis-acting regulatory element essential for the anaerobic induction
GrPFPB2	ARE	AAACCA	961	6	-	Zea mays	cis-acting regulatory element essential for the anaerobic induction
GrPFPB2	ARE	AAACCA	1867	6	-	Zea mays	cis-acting regulatory element essential for the anaerobic induction
GrPFPB3	ARE	AAACCA	1511	6	-	Zea mays	cis-acting regulatory element essential for the anaerobic induction
GrPFK05	AT1-motif	AATTATTTTTTATT	396	14	+	Solanum tuberosum	part of a light responsive module
GrPFPA	AT1-motif	AATTATTTTTTATT	687	13	+	Solanum tuberosum	part of a light responsive module
GrPFK04	AT-rich element	ATAGAAATCAA	103	10	-	Glycine max	binding site of AT-rich DNA binding protein (ATBP-1)
GrPFK06	AT-rich element	ATAGAAATCAA	1228	10	+	Glycine max	binding site of AT-rich DNA binding protein (ATBP-1)
GrPFK10	AT-rich element	ATAGAAATCAA	1932	10	-	Glycine max	binding site of AT-rich DNA binding protein (ATBP-1)
GrPFK01	Box 4	ATTAAT	41	6	+	Petroselinum crispum	part of a conserved DNA module involved in light responsiveness
GrPFK01	Box 4	ATTAAT	420	6	+	Petroselinum crispum	part of a conserved DNA module involved in light responsiveness
GrPFK01	Box 4	ATTAAT	470	6	+	Petroselinum crispum	part of a conserved DNA module involved in light responsiveness
GrPFK01	Box 4	ATTAAT	1151	6	-	Petroselinum crispum	part of a conserved DNA module involved in light responsiveness
GrPFK01	Box 4	ATTAAT	1592	6	-	Petroselinum crispum	part of a conserved DNA module involved in light responsiveness
GrPFK01	Box 4	ATTAAT	1841	6	-	Petroselinum crispum	part of a conserved DNA module involved in light responsiveness
GrPFK01	Box 4	ATTAAT	1845	6	-	Petroselinum crispum	part of a conserved DNA module involved in light responsiveness
GrPFK03	Box 4	ATTAAT	1377	6	-	Petroselinum crispum	part of a conserved DNA module involved in light responsiveness
GrPFK03	Box 4	ATTAAT	1937	6	-	Petroselinum crispum	part of a conserved DNA module involved in light responsiveness
GrPFK05	Box 4	ATTAAT	298	6	+	Petroselinum crispum	part of a conserved DNA module involved in light responsiveness
GrPFK05	Box 4	ATTAAT	426	6	+	Petroselinum crispum	part of a conserved DNA module involved in light responsiveness
GrPFK05	Box 4	ATTAAT	1152	6	-	Petroselinum crispum	part of a conserved DNA module involved in light responsiveness
GrPFK05	Box 4	ATTAAT	1254	6	-	Petroselinum crispum	part of a conserved DNA module involved in light responsiveness
GrPFK05	Box 4	ATTAAT	1612	6	-	Petroselinum crispum	part of a conserved DNA module involved in light responsiveness
GrPFK05	Box 4	ATTAAT	1694	6	-	Petroselinum crispum	part of a conserved DNA module involved in light responsiveness
GrPFK05	Box 4	ATTAAT	1847	6	-	Petroselinum crispum	part of a conserved DNA module involved in light responsiveness
GrPFK05	Box 4	ATTAAT	1964	6	-	Petroselinum crispum	part of a conserved DNA module involved in light responsiveness
GrPFK07	Box 4	ATTAAT	14	6	+	Petroselinum crispum	part of a conserved DNA module involved in light responsiveness
GrPFK07	Box 4	ATTAAT	283	6	+	Petroselinum crispum	part of a conserved DNA module involved in light responsiveness
GrPFK07	Box 4	ATTAAT	530	6	+	Petroselinum crispum	part of a conserved DNA module involved in light responsiveness
GrPFK07	Box 4	ATTAAT	573	6	+	Petroselinum crispum	part of a conserved DNA module involved in light responsiveness
GrPFK07	Box 4	ATTAAT	650	6	+	Petroselinum crispum	part of a conserved DNA module involved in light responsiveness
GrPFK07	Box 4	ATTAAT	763	6	+	Petroselinum crispum	part of a conserved DNA module involved in light responsiveness
GrPFK07	Box 4	ATTAAT	1086	6	-	Petroselinum crispum	part of a conserved DNA module involved in light responsiveness
GrPFK07	Box 4	ATTAAT	1243	6	-	Petroselinum crispum	part of a conserved DNA module involved in light responsiveness
GrPFK07	Box 4	ATTAAT	1803	6	-	Petroselinum crispum	part of a conserved DNA module involved in light responsiveness
GrPFK09	Box 4	ATTAAT	68	6	+	Petroselinum crispum	part of a conserved DNA module involved in light responsiveness
GrPFK09	Box 4	ATTAAT	225	6	+	Petroselinum crispum	part of a conserved DNA module involved in light responsiveness
GrPFK09	Box 4	ATTAAT	434	6	+	Petroselinum crispum	part of a conserved DNA module involved in light responsiveness
GrPFK09	Box 4	ATTAAT	511	6	+	Petroselinum crispum	part of a conserved DNA module involved in light responsiveness
GrPFK09	Box 4	ATTAAT	1047	6	-	Petroselinum crispum	part of a conserved DNA module involved in light responsiveness
GrPFK09	Box 4	ATTAAT	1498	6	-	Petroselinum crispum	part of a conserved DNA module involved in light responsiveness
GrPFK09	Box 4	ATTAAT	1520	6	-	Petroselinum crispum	part of a conserved DNA module involved in light responsiveness
GrPFK10	Box 4	ATTAAT	941	6	+	Petroselinum crispum	part of a conserved DNA module involved in light responsiveness
GrPFK10	Box 4	ATTAAT	1775	6	-	Petroselinum crispum	part of a conserved DNA module involved in light responsiveness
GrPFPA	Box 4	ATTAAT	323	6	+	Petroselinum crispum	part of a conserved DNA module involved in light responsiveness
GrPFPA	Box 4	ATTAAT	426	6	+	Petroselinum crispum	part of a conserved DNA module involved in light responsiveness
GrPFPA	Box 4	ATTAAT	460	6	+	Petroselinum crispum	part of a conserved DNA module involved in light responsiveness
GrPFPA	Box 4	ATTAAT	491	6	+	Petroselinum crispum	part of a conserved DNA module involved in light responsiveness
GrPFPA	Box 4	ATTAAT	916	6	+	Petroselinum crispum	part of a conserved DNA module involved in light responsiveness
GrPFPA	Box 4	ATTAAT	1030	6	-	Petroselinum crispum	part of a conserved DNA module involved in light responsiveness
GrPFPA	Box 4	ATTAAT	1165	6	-	Petroselinum crispum	part of a conserved DNA module involved in light responsiveness
GrPFPA	Box 4	ATTAAT	1348	6	-	Petroselinum crispum	part of a conserved DNA module involved in light responsiveness
GrPFPA	Box 4	ATTAAT	1521	6	-	Petroselinum crispum	part of a conserved DNA module involved in light responsiveness
GrPFPA	Box 4	ATTAAT	1621	6	-	Petroselinum crispum	part of a conserved DNA module involved in light responsiveness
GrPFPA	Box 4	ATTAAT	1712	6	-	Petroselinum crispum	part of a conserved DNA module involved in light responsiveness
GrPFPB1	Box 4	ATTAAT	337	6	+	Petroselinum crispum	part of a conserved DNA module involved in light responsiveness
GrPFPB1	Box 4	ATTAAT	683	6	+	Petroselinum crispum	part of a conserved DNA module involved in light responsiveness
GrPFPB1	Box 4	ATTAAT	707	6	+	Petroselinum crispum	part of a conserved DNA module involved in light responsiveness
GrPFPB1	Box 4	ATTAAT	1059	6	-	Petroselinum crispum	part of a conserved DNA module involved in light responsiveness
GrPFPB1	Box 4	ATTAAT	1118	6	-	Petroselinum crispum	part of a conserved DNA module involved in light responsiveness
GrPFPB1	Box 4	ATTAAT	1603	6	-	Petroselinum crispum	part of a conserved DNA module involved in light responsiveness
GrPFPB2	Box 4	ATTAAT	543	6	+	Petroselinum crispum	part of a conserved DNA module involved in light responsiveness
GrPFPB2	Box 4	ATTAAT	1366	6	-	Petroselinum crispum	part of a conserved DNA module involved in light responsiveness
GrPFPB2	Box 4	ATTAAT	1385	6	-	Petroselinum crispum	part of a conserved DNA module involved in light responsiveness
GrPFPB2	Box 4	ATTAAT	1469	6	-	Petroselinum crispum	part of a conserved DNA module involved in light responsiveness
GrPFPB2	Box 4	ATTAAT	1581	6	-	Petroselinum crispum	part of a conserved DNA module involved in light responsiveness
GrPFPB2	Box 4	ATTAAT	1782	6	-	Petroselinum crispum	part of a conserved DNA module involved in light responsiveness
GrPFPB3	Box 4	ATTAAT	25	6	+	Petroselinum crispum	part of a conserved DNA module involved in light responsiveness
GrPFPB3	Box 4	ATTAAT	743	6	+	Petroselinum crispum	part of a conserved DNA module involved in light responsiveness
GrPFPB3	Box 4	ATTAAT	768	6	+	Petroselinum crispum	part of a conserved DNA module involved in light responsiveness
GrPFPB3	Box 4	ATTAAT	1645	6	-	Petroselinum crispum	part of a conserved DNA module involved in light responsiveness
GrPFPB3	Box 4	ATTAAT	1683	6	-	Petroselinum crispum	part of a conserved DNA module involved in light responsiveness
GrPFPB3	Box 4	ATTAAT	1911	6	-	Petroselinum crispum	part of a conserved DNA module involved in light responsiveness
GrPFK01	CGTCA-motif	CGTCA	281	5	-	Hordeum vulgare	cis-acting regulatory element involved in the MeJA-responsiveness
GrPFK01	CGTCA-motif	CGTCA	717	5	-	Hordeum vulgare	cis-acting regulatory element involved in the MeJA-responsiveness
GrPFK02	CGTCA-motif	CGTCA	559	5	+	Hordeum vulgare	cis-acting regulatory element involved in the MeJA-responsiveness
GrPFK03	CGTCA-motif	CGTCA	1064	5	-	Hordeum vulgare	cis-acting regulatory element involved in the MeJA-responsiveness
GrPFK04	CGTCA-motif	CGTCA	207	5	+	Hordeum vulgare	cis-acting regulatory element involved in the MeJA-responsiveness
GrPFK04	CGTCA-motif	CGTCA	1420	5	-	Hordeum vulgare	cis-acting regulatory element involved in the MeJA-responsiveness
GrPFK04	CGTCA-motif	CGTCA	1538	5	+	Hordeum vulgare	cis-acting regulatory element involved in the MeJA-responsiveness
GrPFK05	CGTCA-motif	CGTCA	1689	5	+	Hordeum vulgare	cis-acting regulatory element involved in the MeJA-responsiveness
GrPFK05	CGTCA-motif	CGTCA	1819	5	-	Hordeum vulgare	cis-acting regulatory element involved in the MeJA-responsiveness
GrPFK06	CGTCA-motif	CGTCA	1060	5	-	Hordeum vulgare	cis-acting regulatory element involved in the MeJA-responsiveness
GrPFK07	CGTCA-motif	CGTCA	1594	5	+	Hordeum vulgare	cis-acting regulatory element involved in the MeJA-responsiveness
GrPFK10	CGTCA-motif	CGTCA	370	5	+	Hordeum vulgare	cis-acting regulatory element involved in the MeJA-responsiveness
GrPFPB1	CGTCA-motif	CGTCA	435	5	-	Hordeum vulgare	cis-acting regulatory element involved in the MeJA-responsiveness
GrPFPB3	CGTCA-motif	CGTCA	221	5	+	Hordeum vulgare	cis-acting regulatory element involved in the MeJA-responsiveness
GrPFPB2	DRE core	GCCGAC	304	6	+	Arabidopsis thaliana
GrPFPB3	DRE1	ACCGAGA	270	7	-	Zea mays
GrPFK01	ERE	ATTTTAAA	18	8	+	Nicotiana glutinos
GrPFK01	ERE	ATTTTAAA	20	8	-	Nicotiana glutinos
GrPFK01	ERE	ATTTTAAA	427	8	+	Nicotiana glutinos
GrPFK01	ERE	ATTTTAAA	879	8	+	Nicotiana glutinos
GrPFK01	ERE	ATTTTAAA	1028	8	+	Nicotiana glutinos
GrPFK01	ERE	ATTTCATA	1707	8	-	Nicotiana glutinos
GrPFK01	ERE	ATTTTAAA	1785	8	+	Nicotiana glutinos
GrPFK01	ERE	ATTTTAAA	1787	8	-	Nicotiana glutinos
GrPFK02	ERE	ATTTTAAA	367	8	+	Nicotiana glutinos
GrPFK02	ERE	ATTTCATA	1625	8	+	Nicotiana glutinos
GrPFK05	ERE	ATTTTAAA	920	8	+	Nicotiana glutinos
GrPFK07	ERE	ATTTTAAA	635	8	-	Nicotiana glutinos
GrPFK09	ERE	ATTTTAAA	1105	8	+	Nicotiana glutinos
GrPFK09	ERE	ATTTTAAA	1725	8	+	Nicotiana glutinos
GrPFK09	ERE	ATTTTAAA	1727	8	-	Nicotiana glutinos
GrPFK10	ERE	ATTTTAAA	1176	8	-	Nicotiana glutinos
GrPFK10	ERE	ATTTTAAA	1416	8	+	Nicotiana glutinos
GrPFK10	ERE	ATTTTAAA	1633	8	+	Nicotiana glutinos
GrPFPA	ERE	ATTTTAAA	1341	8	+	Nicotiana glutinos
GrPFPA	ERE	ATTTTAAA	1751	8	+	Nicotiana glutinos
GrPFPB1	ERE	ATTTTAAA	1234	8	-	Nicotiana glutinos
GrPFPB1	ERE	ATTTCATA	1428	8	-	Nicotiana glutinos
GrPFPB1	ERE	ATTTTAAA	1572	8	-	Nicotiana glutinos
GrPFPB3	ERE	ATTTTAAA	929	8	+	Nicotiana glutinos
GrPFPB3	ERE	ATTTTAAA	931	8	-	Nicotiana glutinos
GrPFPB3	ERE	ATTTTAAA	1973	8	+	Nicotiana glutinos
GrPFK02	GARE-motif	TCTGTTG	985	7	-	Brassica oleracea	gibberellin-responsive element
GrPFK04	GARE-motif	TCTGTTG	562	7	-	Brassica oleracea	gibberellin-responsive element
GrPFPB1	GARE-motif	TCTGTTG	224	7	+	Brassica oleracea	gibberellin-responsive element
GrPFPB2	GARE-motif	TCTGTTG	1022	7	+	Brassica oleracea	gibberellin-responsive element
GrPFK01	GATA-motif	AAGATAAGATT	1610	10	-	Arabidopsis thaliana	part of a light responsive element
GrPFK03	GATA-motif	AAGATAAGATT	783	10	+	Arabidopsis thaliana	part of a light responsive element
GrPFK04	GATA-motif	GATAGGG	906	7	-	Pisum sativum	part of a light responsive element
GrPFK07	GATA-motif	GATAGGG	236	7	-	Pisum sativum	part of a light responsive element
GrPFPA	GATA-motif	GATAGGA	1015	7	+	Arabidopsis thaliana	part of a light responsive element
GrPFPA	GATA-motif	AAGATAAGATT	1117	10	-	Arabidopsis thaliana	part of a light responsive element
GrPFPA	GATA-motif	GATAGGA	1506	7	+	Arabidopsis thaliana	part of a light responsive element
GrPFPB1	GATA-motif	AAGGATAAGG	977	9	-	Solanum tuberosum	part of a light responsive element
GrPFPB2	GATA-motif	AAGGATAAGG	895	9	-	Solanum tuberosum	part of a light responsive element
GrPFK02	G-box	CACGTG	507	6	+	Arabidopsis thaliana	cis-acting regulatory element involved in light responsiveness
GrPFK02	G-box	CACGTC	904	6	-	Zea mays	cis-acting regulatory element involved in light responsiveness
GrPFK02	G-box	CACGAC	1680	6	+	Zea mays	cis-acting regulatory element involved in light responsiveness
GrPFK02	G-Box	CACGTG	507	6	+	Pisum sativum	cis-acting regulatory element involved in light responsiveness
GrPFK03	G-box	TACGTG	209	6	+	Arabidopsis thaliana	cis-acting regulatory element involved in light responsiveness
GrPFK04	G-box	CACGAC	1747	6	+	Zea mays	cis-acting regulatory element involved in light responsiveness
GrPFK05	G-Box	CACGTT	1273	6	+	Pisum sativum	cis-acting regulatory element involved in light responsiveness
GrPFK05	G-box	CACGTC	121	6	-	Zea mays	cis-acting regulatory element involved in light responsiveness
GrPFK05	G-box	TACGTG	1365	6	-	Arabidopsis thaliana	cis-acting regulatory element involved in light responsiveness
GrPFK05	G-box	TACGTG	1863	6	-	Arabidopsis thaliana	cis-acting regulatory element involved in light responsiveness
GrPFK06	G-box	TACGTG	449	6	-	Arabidopsis thaliana	cis-acting regulatory element involved in light responsiveness
GrPFK06	G-box	CACGTG	474	6	+	Arabidopsis thaliana	cis-acting regulatory element involved in light responsiveness
GrPFK06	G-box	CACGTC	1061	6	-	Zea mays	cis-acting regulatory element involved in light responsiveness
GrPFK06	G-box	ACACGTG(G/t)CACC	1914	10.5	+	Lycopersicon esculentum	cis-acting regulatory element involved in light responsiveness
GrPFK06	G-box	ACACGTGGC	1934	9	-	Brassica napus	cis-acting regulatory element involved in light responsiveness
GrPFK06	G-box	CACGTG	1936	6	-	Arabidopsis thaliana	cis-acting regulatory element involved in light responsiveness
GrPFK06	G-Box	CACGTG	474	6	+	Pisum sativum	cis-acting regulatory element involved in light responsiveness
GrPFK06	G-Box	CACGTT	861	6	-	Pisum sativum	cis-acting regulatory element involved in light responsiveness
GrPFK06	G-Box	CACGTG	1936	6	-	Pisum sativum	cis-acting regulatory element involved in light responsiveness
GrPFK07	G-Box	CACGTGAAA	54	9	-	Pisum sativum	cis-acting regulatory element involved in light responsiveness
GrPFK07	G-Box	CACGTG	57	6	+	Pisum sativum	cis-acting regulatory element involved in light responsiveness
GrPFK07	G-box	GCCACGTGGA	55	9	-	Arabidopsis thaliana	cis-acting regulatory element involved in light responsiveness
GrPFK07	G-box	CACGTG	57	6	+	Arabidopsis thaliana	cis-acting regulatory element involved in light responsiveness
GrPFK07	G-box	TACGTG	872	6	-	Arabidopsis thaliana	cis-acting regulatory element involved in light responsiveness
GrPFK08	G-box	CCACGTAA	1990	8	-	Brassica napus	cis-acting regulatory element involved in light responsiveness
GrPFK08	G-box	TACGTG	1991	6	+	Arabidopsis thaliana	cis-acting regulatory element involved in light responsiveness
GrPFK09	G-Box	CACGTT	348	6	+	Pisum sativum	cis-acting regulatory element involved in light responsiveness
GrPFK10	G-box	CACGAC	1497	6	+	Zea mays	cis-acting regulatory element involved in light responsiveness
GrPFPA	G-Box	CACGTT	351	6	+	Pisum sativum	cis-acting regulatory element involved in light responsiveness
GrPFPB2	G-box	TACGTG	1674	6	+	Arabidopsis thaliana	cis-acting regulatory element involved in light responsiveness
GrPFPB3	G-Box	CACGTT	567	6	+	Pisum sativum	cis-acting regulatory element involved in light responsiveness
GrPFK01	GT1-motif	GGTTAA	966	6	-	Arabidopsis thaliana	light responsive element
GrPFK01	GT1-motif	GGTTAA	1973	6	+	Arabidopsis thaliana	light responsive element
GrPFK03	GT1-motif	GGTTAA	145	6	-	Arabidopsis thaliana	light responsive element
GrPFK03	GT1-motif	GGTTAAT	1966	7	+	Avena sativa	light responsive element
GrPFK04	GT1-motif	GGTTAAT	87	7	+	Avena sativa	light responsive element
GrPFK05	GT1-motif	GGTTAA	1438	6	+	Arabidopsis thaliana	light responsive element
GrPFK06	GT1-motif	GGTTAA	639	6	-	Arabidopsis thaliana	light responsive element
GrPFK07	GT1-motif	GGTTAA	731	6	+	Arabidopsis thaliana	light responsive element
GrPFK07	GT1-motif	GGTTAA	1545	6	+	Arabidopsis thaliana	light responsive element
GrPFK09	GT1-motif	GGTTAA	931	6	+	Arabidopsis thaliana	light responsive element
GrPFK09	GT1-motif	GGTTAA	1170	6	-	Arabidopsis thaliana	light responsive element
GrPFK09	GT1-motif	GGTTAA	1451	6	+	Arabidopsis thaliana	light responsive element
GrPFPB1	GT1-motif	GGTTAA	1652	6	-	Arabidopsis thaliana	light responsive element
GrPFPB2	GT1-motif	GGTTAA	857	6	+	Arabidopsis thaliana	light responsive element
GrPFK02	LTR	CCGAAA	804	6	+	Hordeum vulgare	cis-acting element involved in low-temperature responsiveness
GrPFK02	LTR	CCGAAA	1516	6	-	Hordeum vulgare	cis-acting element involved in low-temperature responsiveness
GrPFK02	LTR	CCGAAA	1617	6	+	Hordeum vulgare	cis-acting element involved in low-temperature responsiveness
GrPFK03	LTR	CCGAAA	104	6	-	Hordeum vulgare	cis-acting element involved in low-temperature responsiveness
GrPFK03	LTR	CCGAAA	987	6	-	Hordeum vulgare	cis-acting element involved in low-temperature responsiveness
GrPFK04	LTR	CCGAAA	288	6	+	Hordeum vulgare	cis-acting element involved in low-temperature responsiveness
GrPFK05	LTR	CCGAAA	1123	6	-	Hordeum vulgare	cis-acting element involved in low-temperature responsiveness
GrPFK07	LTR	CCGAAA	1538	6	+	Hordeum vulgare	cis-acting element involved in low-temperature responsiveness
GrPFK02	MBS	CAACTG	1902	6	-	Arabidopsis thaliana	MYB binding site involved in drought-inducibility
GrPFK03	MBS	CAACTG	30	6	+	Arabidopsis thaliana	MYB binding site involved in drought-inducibility
GrPFK03	MBS	CAACTG	163	6	-	Arabidopsis thaliana	MYB binding site involved in drought-inducibility
GrPFK03	MBS	CAACTG	956	6	+	Arabidopsis thaliana	MYB binding site involved in drought-inducibility
GrPFK03	MBS	CAACTG	1154	6	+	Arabidopsis thaliana	MYB binding site involved in drought-inducibility
GrPFK05	MBS	CAACTG	1589	6	-	Arabidopsis thaliana	MYB binding site involved in drought-inducibility
GrPFK06	MBS	CAACTG	804	6	-	Arabidopsis thaliana	MYB binding site involved in drought-inducibility
GrPFK06	MBS	CAACTG	1162	6	-	Arabidopsis thaliana	MYB binding site involved in drought-inducibility
GrPFK07	MBS	CAACTG	43	6	-	Arabidopsis thaliana	MYB binding site involved in drought-inducibility
GrPFK09	MBS	CAACTG	518	6	-	Arabidopsis thaliana	MYB binding site involved in drought-inducibility
GrPFPA	MBS	CAACTG	16	6	-	Arabidopsis thaliana	MYB binding site involved in drought-inducibility
GrPFK01	MYB	CAACCA	166	6	+	Arabidopsis thaliana
GrPFK01	MYB	CAACCA	203	6	-	Arabidopsis thaliana
GrPFK01	MYB	TAACCA	967	6	+	Arabidopsis thaliana
GrPFK01	MYB	CAACCA	1037	6	-	Arabidopsis thaliana
GrPFK01	MYB	CAACCA	1274	6	+	Arabidopsis thaliana
GrPFK01	Myb	TAACTG	87	6	+	Arabidopsis thaliana
GrPFK02	MYB	TAACCA	173	6	+	Arabidopsis thaliana
GrPFK02	MYB	CAACAG	985	6	+	Arabidopsis thaliana
GrPFK02	MYB	CAACCA	1710	6	+	Arabidopsis thaliana
GrPFK02	MYB	TAACCA	1766	6	+	Arabidopsis thaliana
GrPFK02	MYB	CAACCA	1810	6	-	Arabidopsis thaliana
GrPFK02	MYB	TAACCA	1867	6	-	Arabidopsis thaliana
GrPFK02	Myb	TAACTG	1438	6	+	Arabidopsis thaliana
GrPFK02	Myb	TAACTG	1537	6	-	Arabidopsis thaliana
GrPFK02	Myb	CAACTG	1902	6	-	Arabidopsis thaliana
GrPFK02	Myb	TAACTG	1990	6	+	Arabidopsis thaliana
GrPFK03	Myb	CAACTG	30	6	+	Arabidopsis thaliana
GrPFK03	Myb	CAACTG	163	6	-	Arabidopsis thaliana
GrPFK03	Myb	CAACTG	956	6	+	Arabidopsis thaliana
GrPFK03	Myb	CAACTG	1154	6	+	Arabidopsis thaliana
GrPFK03	MYB	TAACCA	146	6	+	Arabidopsis thaliana
GrPFK03	MYB	CAACCA	1210	6	+	Arabidopsis thaliana
GrPFK03	MYB	CAACCA	1482	6	+	Arabidopsis thaliana
GrPFK04	MYB	CAACCA	530	6	+	Arabidopsis thaliana
GrPFK04	MYB	CAACAG	562	6	+	Arabidopsis thaliana
GrPFK05	Myb	TAACTG	1229	6	-	Arabidopsis thaliana
GrPFK05	Myb	CAACTG	1589	6	-	Arabidopsis thaliana
GrPFK05	MYB	TAACCA	1437	6	-	Arabidopsis thaliana
GrPFK06	MYB	CAACCA	88	6	-	Arabidopsis thaliana
GrPFK06	MYB	CAACCA	516	6	-	Arabidopsis thaliana
GrPFK06	MYB	TAACCA	640	6	+	Arabidopsis thaliana
GrPFK06	MYB	TAACCA	1145	6	+	Arabidopsis thaliana
GrPFK06	Myb	TAACTG	728	6	+	Arabidopsis thaliana
GrPFK06	Myb	CAACTG	804	6	-	Arabidopsis thaliana
GrPFK06	Myb	CAACTG	1162	6	-	Arabidopsis thaliana
GrPFK07	Myb	CAACTG	43	6	-	Arabidopsis thaliana
GrPFK07	MYB	CAACCA	1306	6	-	Arabidopsis thaliana
GrPFK07	MYB	TAACCA	1620	6	-	Arabidopsis thaliana
GrPFK07	MYB	TAACCA	1845	6	-	Arabidopsis thaliana
GrPFK09	MYB	TAACCA	354	6	-	Arabidopsis thaliana
GrPFK09	MYB	CAACCA	750	6	+	Arabidopsis thaliana
GrPFK09	MYB	TAACCA	1171	6	+	Arabidopsis thaliana
GrPFK09	MYB	CAACCA	1311	6	+	Arabidopsis thaliana
GrPFK09	MYB	TAACCA	1450	6	-	Arabidopsis thaliana
GrPFK09	Myb	CAACTG	518	6	-	Arabidopsis thaliana
GrPFK10	MYB	TAACCA	1706	6	+	Arabidopsis thaliana
GrPFPA	MYB	CAACAG	13	6	+	Arabidopsis thaliana
GrPFPA	Myb	CAACTG	16	6	-	Arabidopsis thaliana
GrPFPA	Myb	TAACTG	797	6	-	Arabidopsis thaliana
GrPFPB1	Myb	TAACTG	1984	6	-	Arabidopsis thaliana
GrPFPB1	MYB	CAACAG	225	6	-	Arabidopsis thaliana
GrPFPB1	MYB	TAACCA	461	6	+	Arabidopsis thaliana
GrPFPB1	MYB	CAACCA	1053	6	+	Arabidopsis thaliana
GrPFPB1	MYB	CAACAG	1491	6	+	Arabidopsis thaliana
GrPFPB2	MYB	CAACAG	405	6	-	Arabidopsis thaliana
GrPFPB2	MYB	TAACCA	856	6	-	Arabidopsis thaliana
GrPFPB2	MYB	CAACAG	1023	6	-	Arabidopsis thaliana
GrPFPB2	MYB	TAACCA	1204	6	+	Arabidopsis thaliana
GrPFPB3	MYB	CAACCA	1548	6	-	Arabidopsis thaliana
GrPFPB3	MYB	CAACCA	1759	6	+	Arabidopsis thaliana
GrPFPB2	MYB recognition site	CCGTTG	1703	6	-	Arabidopsis thaliana
GrPFK01	MYB-like sequence	TAACCA	967	6	+	Arabidopsis thaliana
GrPFK02	MYB-like sequence	TAACCA	173	6	+	Arabidopsis thaliana
GrPFK02	MYB-like sequence	TAACCA	1766	6	+	Arabidopsis thaliana
GrPFK02	MYB-like sequence	TAACCA	1867	6	-	Arabidopsis thaliana
GrPFK03	MYB-like sequence	TAACCA	146	6	+	Arabidopsis thaliana
GrPFK05	MYB-like sequence	TAACCA	1437	6	-	Arabidopsis thaliana
GrPFK06	MYB-like sequence	TAACCA	640	6	+	Arabidopsis thaliana
GrPFK06	MYB-like sequence	TAACCA	1145	6	+	Arabidopsis thaliana
GrPFK07	MYB-like sequence	TAACCA	1620	6	-	Arabidopsis thaliana
GrPFK07	MYB-like sequence	TAACCA	1845	6	-	Arabidopsis thaliana
GrPFK09	MYB-like sequence	TAACCA	354	6	-	Arabidopsis thaliana
GrPFK09	MYB-like sequence	TAACCA	1171	6	+	Arabidopsis thaliana
GrPFK09	MYB-like sequence	TAACCA	1450	6	-	Arabidopsis thaliana
GrPFK10	MYB-like sequence	TAACCA	1706	6	+	Arabidopsis thaliana
GrPFPB1	MYB-like sequence	TAACCA	461	6	+	Arabidopsis thaliana
GrPFPB2	MYB-like sequence	TAACCA	856	6	-	Arabidopsis thaliana
GrPFPB2	MYB-like sequence	TAACCA	1204	6	+	Arabidopsis thaliana
GrPFK01	Myc	TCTCTTA	645	7	-	Arabidopsis thaliana
GrPFK01	MYC	CATTTG	170	6	-	Arabidopsis thaliana
GrPFK01	MYC	CATGTG	547	6	-	Arabidopsis thaliana
GrPFK01	MYC	CATGTG	1226	6	-	Arabidopsis thaliana
GrPFK01	MYC	CATTTG	1384	6	-	Arabidopsis thaliana
GrPFK01	MYC	CAATTG	1802	6	-	Arabidopsis thaliana
GrPFK01	MYC	CATTTG	1862	6	-	Arabidopsis thaliana
GrPFK02	Myc	TCTCTTA	54	7	-	Arabidopsis thaliana
GrPFK02	MYC	CAATTG	307	6	+	Arabidopsis thaliana
GrPFK02	MYC	CATTTG	579	6	+	Arabidopsis thaliana
GrPFK02	MYC	CATTTG	693	6	-	Arabidopsis thaliana
GrPFK02	MYC	CAATTG	711	6	+	Arabidopsis thaliana
GrPFK02	MYC	CATGTG	895	6	-	Arabidopsis thaliana
GrPFK02	MYC	CATGTG	1485	6	-	Arabidopsis thaliana
GrPFK03	MYC	CATGTG	223	6	+	Arabidopsis thaliana
GrPFK03	MYC	CATTTG	258	6	+	Arabidopsis thaliana
GrPFK03	MYC	CAATTG	295	6	+	Arabidopsis thaliana
GrPFK03	MYC	CATGTG	605	6	+	Arabidopsis thaliana
GrPFK03	MYC	CAATTG	1542	6	-	Arabidopsis thaliana
GrPFK03	MYC	CATGTG	1644	6	+	Arabidopsis thaliana
GrPFK04	MYC	CAATTG	322	6	+	Arabidopsis thaliana
GrPFK04	MYC	CATTTG	1198	6	+	Arabidopsis thaliana
GrPFK04	MYC	CAATTG	1709	6	-	Arabidopsis thaliana
GrPFK04	MYC	CATTTG	1969	6	-	Arabidopsis thaliana
GrPFK04	Myc	TCTCTTA	539	7	+	Arabidopsis thaliana
GrPFK05	MYC	CATTTG	702	6	+	Arabidopsis thaliana
GrPFK05	MYC	CAATTG	1718	6	-	Arabidopsis thaliana
GrPFK05	Myc	TCTCTTA	614	7	+	Arabidopsis thaliana
GrPFK06	MYC	CATTTG	326	6	+	Arabidopsis thaliana
GrPFK06	MYC	CATTTG	424	6	+	Arabidopsis thaliana
GrPFK06	MYC	CAATTG	1156	6	-	Arabidopsis thaliana
GrPFK06	MYC	CAATTG	1696	6	-	Arabidopsis thaliana
GrPFK06	MYC	CATTTG	1739	6	+	Arabidopsis thaliana
GrPFK07	MYC	CATGTG	100	6	+	Arabidopsis thaliana
GrPFK07	MYC	CATGTG	1691	6	-	Arabidopsis thaliana
GrPFK07	MYC	CATGTG	1693	6	+	Arabidopsis thaliana
GrPFK07	MYC	CATTTG	1715	6	+	Arabidopsis thaliana
GrPFK07	Myc	TCTCTTA	1826	7	+	Arabidopsis thaliana
GrPFK09	MYC	CATGTG	268	6	-	Arabidopsis thaliana
GrPFK09	MYC	CATGTG	394	6	+	Arabidopsis thaliana
GrPFK09	MYC	CATTTG	1392	6	+	Arabidopsis thaliana
GrPFK10	MYC	CATGTG	541	6	+	Arabidopsis thaliana
GrPFK10	MYC	CATGTG	817	6	+	Arabidopsis thaliana
GrPFPA	MYC	CATGTG	595	6	-	Arabidopsis thaliana
GrPFPA	MYC	CATGTG	902	6	+	Arabidopsis thaliana
GrPFPA	MYC	CATGTG	998	6	-	Arabidopsis thaliana
GrPFPA	MYC	CATGTG	1010	6	+	Arabidopsis thaliana
GrPFPA	MYC	CATGTG	1151	6	+	Arabidopsis thaliana
GrPFPB1	MYC	CATTTG	62	6	+	Arabidopsis thaliana
GrPFPB1	MYC	CATTTG	636	6	+	Arabidopsis thaliana
GrPFPB1	MYC	CATTTG	1855	6	-	Arabidopsis thaliana
GrPFPB2	MYC	CAATTG	1563	6	-	Arabidopsis thaliana
GrPFPB3	MYC	CAATTG	72	6	+	Arabidopsis thaliana
GrPFPB3	MYC	CATTTG	323	6	+	Arabidopsis thaliana
GrPFK01	STRE	AGGGG	687	5	+	Arabidopsis thaliana
GrPFK02	STRE	AGGGG	112	5	+	Arabidopsis thaliana
GrPFK02	STRE	AGGGG	663	5	+	Arabidopsis thaliana
GrPFK02	STRE	AGGGG	1580	5	+	Arabidopsis thaliana
GrPFK02	STRE	AGGGG	1594	5	-	Arabidopsis thaliana
GrPFK03	STRE	AGGGG	1867	5	-	Arabidopsis thaliana
GrPFK04	STRE	AGGGG	699	5	-	Arabidopsis thaliana
GrPFK04	STRE	AGGGG	858	5	-	Arabidopsis thaliana
GrPFK04	STRE	AGGGG	1277	5	-	Arabidopsis thaliana
GrPFK04	STRE	AGGGG	1316	5	-	Arabidopsis thaliana
GrPFK04	STRE	AGGGG	1546	5	-	Arabidopsis thaliana
GrPFK05	STRE	AGGGG	60	5	+	Arabidopsis thaliana
GrPFK05	STRE	AGGGG	1092	5	-	Arabidopsis thaliana
GrPFK05	STRE	AGGGG	1280	5	-	Arabidopsis thaliana
GrPFK06	STRE	AGGGG	335	5	+	Arabidopsis thaliana
GrPFK07	STRE	AGGGG	235	5	-	Arabidopsis thaliana
GrPFK07	STRE	AGGGG	1965	5	+	Arabidopsis thaliana
GrPFK10	STRE	AGGGG	575	5	+	Arabidopsis thaliana
GrPFK10	STRE	AGGGG	1036	5	-	Arabidopsis thaliana
GrPFPA	STRE	AGGGG	1921	5	+	Arabidopsis thaliana
GrPFPA	STRE	AGGGG	1954	5	+	Arabidopsis thaliana
GrPFK02	TC-rich repeats	GTTTTCTTAC	246	9	+	Nicotiana tabacum	cis-acting element involved in defense and stress responsiveness
GrPFK02	TC-rich repeats	ATTCTCTAAC	427	9	-	Nicotiana tabacum	cis-acting element involved in defense and stress responsiveness
GrPFK02	TC-rich repeats	GTTTTCTTAC	1666	9	-	Nicotiana tabacum	cis-acting element involved in defense and stress responsiveness
GrPFK04	TC-rich repeats	ATTCTCTAAC	1941	9	+	Nicotiana tabacum	cis-acting element involved in defense and stress responsiveness
GrPFK07	TC-rich repeats	GTTTTCTTAC	404	9	+	Nicotiana tabacum	cis-acting element involved in defense and stress responsiveness
GrPFK09	TC-rich repeats	GTTTTCTTAC	385	9	-	Nicotiana tabacum	cis-acting element involved in defense and stress responsiveness
GrPFK01	TCT-motif	TCTTAC	81	6	+	Arabidopsis thaliana	part of a light responsive element
GrPFK02	TCT-motif	TCTTAC	210	6	-	Arabidopsis thaliana	part of a light responsive element
GrPFK02	TCT-motif	TCTTAC	1666	6	-	Arabidopsis thaliana	part of a light responsive element
GrPFK03	TCT-motif	TCTTAC	97	6	+	Arabidopsis thaliana	part of a light responsive element
GrPFK03	TCT-motif	TCTTAC	874	6	+	Arabidopsis thaliana	part of a light responsive element
GrPFK04	TCT-motif	TCTTAC	541	6	+	Arabidopsis thaliana	part of a light responsive element
GrPFK05	TCT-motif	TCTTAC	616	6	+	Arabidopsis thaliana	part of a light responsive element
GrPFK05	TCT-motif	TCTTAC	972	6	+	Arabidopsis thaliana	part of a light responsive element
GrPFPB1	TCT-motif	TCTTAC	997	6	+	Arabidopsis thaliana	part of a light responsive element
GrPFPB2	TCT-motif	TCTTAC	1011	6	-	Arabidopsis thaliana	part of a light responsive element
GrPFPB3	TCT-motif	TCTTAC	1651	6	-	Arabidopsis thaliana	part of a light responsive element
GrPFK01	TGACG-motif	TGACG	281	5	+	Hordeum vulgare	cis-acting regulatory element involved in the MeJA-responsiveness
GrPFK01	TGACG-motif	TGACG	717	5	+	Hordeum vulgare	cis-acting regulatory element involved in the MeJA-responsiveness
GrPFK02	TGACG-motif	TGACG	559	5	-	Hordeum vulgare	cis-acting regulatory element involved in the MeJA-responsiveness
GrPFK03	TGACG-motif	TGACG	1064	5	+	Hordeum vulgare	cis-acting regulatory element involved in the MeJA-responsiveness
GrPFK04	TGACG-motif	TGACG	207	5	-	Hordeum vulgare	cis-acting regulatory element involved in the MeJA-responsiveness
GrPFK04	TGACG-motif	TGACG	1420	5	+	Hordeum vulgare	cis-acting regulatory element involved in the MeJA-responsiveness
GrPFK04	TGACG-motif	TGACG	1538	5	-	Hordeum vulgare	cis-acting regulatory element involved in the MeJA-responsiveness
GrPFK05	TGACG-motif	TGACG	1689	5	-	Hordeum vulgare	cis-acting regulatory element involved in the MeJA-responsiveness
GrPFK05	TGACG-motif	TGACG	1819	5	+	Hordeum vulgare	cis-acting regulatory element involved in the MeJA-responsiveness
GrPFK06	TGACG-motif	TGACG	1060	5	+	Hordeum vulgare	cis-acting regulatory element involved in the MeJA-responsiveness
GrPFK07	TGACG-motif	TGACG	1594	5	-	Hordeum vulgare	cis-acting regulatory element involved in the MeJA-responsiveness
GrPFK10	TGACG-motif	TGACG	370	5	-	Hordeum vulgare	cis-acting regulatory element involved in the MeJA-responsiveness
GrPFPB1	TGACG-motif	TGACG	435	5	+	Hordeum vulgare	cis-acting regulatory element involved in the MeJA-responsiveness
GrPFPB3	TGACG-motif	TGACG	221	5	-	Hordeum vulgare	cis-acting regulatory element involved in the MeJA-responsiveness
GrPFK01	TGA-element	AACGAC	1462	6	-	Brassica oleracea	auxin-responsive element
GrPFK05	TGA-element	AACGAC	1352	6	+	Brassica oleracea	auxin-responsive element
GrPFK06	TGA-element	AACGAC	349	6	-	Brassica oleracea	auxin-responsive element
GrPFK06	TGA-element	AACGAC	1404	6	+	Brassica oleracea	auxin-responsive element
GrPFK09	TGA-element	AACGAC	723	6	-	Brassica oleracea	auxin-responsive element
GrPFK09	TGA-element	AACGAC	1356	6	+	Brassica oleracea	auxin-responsive element
GrPFK10	TGA-element	AACGAC	145	6	-	Brassica oleracea	auxin-responsive element
GrPFK02	W box	TTGACC	729	6	-	Arabidopsis thaliana
GrPFK03	W box	TTGACC	311	6	+	Arabidopsis thaliana
GrPFK03	W box	TTGACC	1975	6	-	Arabidopsis thaliana
GrPFK04	W box	TTGACC	43	6	-	Arabidopsis thaliana
GrPFK10	W box	TTGACC	1032	6	+	Arabidopsis thaliana
GrPFPB3	W box	TTGACC	161	6	+	Arabidopsis thaliana
GrPFK01	WRE3	CCACCT	1000	6	+	Pisum sativum
GrPFK03	WRE3	CCACCT	803	6	-	Pisum sativum
GrPFK07	WRE3	CCACCT	810	6	+	Pisum sativum
GrPFK07	WRE3	CCACCT	1528	6	-	Pisum sativum
GrPFK09	WRE3	CCACCT	1264	6	+	Pisum sativum
GrPFK10	WRE3	CCACCT	828	6	+	Pisum sativum
GrPFPA	WRE3	CCACCT	1862	6	+	Pisum sativum
GrPFPB2	WRE3	CCACCT	734	6	-	Pisum sativum
GrPFPB2	WRE3	CCACCT	907	6	-	Pisum sativum
GrPFPB2	WRE3	CCACCT	1199	6	+	Pisum sativum
GrPFPB3	WRE3	CCACCT	335	6	-	Pisum sativum
GrPFK03	WUN-motif	AAATTACT	1229	8	+	Nicotiana glutinosa
GrPFK03	WUN-motif	AAATTACTA	1503	9	+	Nicotiana glutinosa
GrPFK05	WUN-motif	AAATTACT	928	8	+	Nicotiana glutinosa
GrPFK09	WUN-motif	TTATTACAT	383	9	-	Nicotiana glutinosa
GrPFK09	WUN-motif	TTATTACAT	1000	9	-	Nicotiana glutinosa
GrPFPB1	WUN-motif	CCATTTCAA	852	9	+	Nicotiana glutinosa
GrPFPB2	WUN-motif	AAATTACT	49	8	-	Nicotiana glutinosa

## Sheet: G. barbadense
ID	Cis	Seq	Start	End	Charge	Species	Description
GbPFK01	AAGAA-motif	GAAAGAA	14	7	-	Avena sativa
GbPFK02	AAGAA-motif	GAAAGAA	1606	7	-	Avena sativa
GbPFK03	AAGAA-motif	gGTAAAGAAA	1814	9	+	Avena sativa
GbPFK06	AAGAA-motif	gGTAAAGAAA	159	9	+	Avena sativa
GbPFK06	AAGAA-motif	gGTAAAGAAA	524	9	-	Avena sativa
GbPFK06	AAGAA-motif	gGTAAAGAAA	992	9	+	Avena sativa
GbPFK07	AAGAA-motif	GAAAGAA	1149	7	+	Avena sativa
GbPFK09	AAGAA-motif	gGTAAAGAAA	1887	10	-	Avena sativa
GbPFK10	AAGAA-motif	GAAAGAA	1098	7	-	Avena sativa
GbPFK10	AAGAA-motif	gGTAAAGAAA	1886	9	+	Avena sativa
GbPFK11	AAGAA-motif	GAAAGAA	1181	7	+	Avena sativa
GbPFK14	AAGAA-motif	gGTAAAGAAA	341	9	-	Avena sativa
GbPFK15	AAGAA-motif	gGTAAAGAAA	164	9	+	Avena sativa
GbPFK15	AAGAA-motif	gGTAAAGAAA	536	9	-	Avena sativa
GbPFK16	AAGAA-motif	GAAAGAA	1139	7	+	Avena sativa
GbPFK16	AAGAA-motif	gGTAAAGAAA	1311	9	+	Avena sativa
GbPFK17	AAGAA-motif	GAAAGAA	593	7	-	Avena sativa
GbPFK18	AAGAA-motif	gGTAAAGAAA	1868	10	-	Avena sativa
GbPFKA2	AAGAA-motif	gGTAAAGAAA	772	9	-	Avena sativa
GbPFKA2	AAGAA-motif	GAAAGAA	843	7	-	Avena sativa
GbPFKB1	AAGAA-motif	gGTAAAGAAA	276	9	-	Avena sativa
GbPFKB1	AAGAA-motif	GAAAGAA	1063	7	-	Avena sativa
GbPFKB2	AAGAA-motif	gGTAAAGAAA	815	9	-	Avena sativa
GbPFPB4	AAGAA-motif	gGTAAAGAAA	66	9	-	Avena sativa
GbPFPB4	AAGAA-motif	gGTAAAGAAA	422	9	+	Avena sativa
GbPFPB5	AAGAA-motif	gGTAAAGAAA	687	9	-	Avena sativa
GbPFK01	ABRE	ACGTG	1298	5	+	Arabidopsis thaliana	cis-acting element involved in the abscisic acid responsiveness
GbPFK01	ABRE	GCAACGTGTC	1322	9	-	Hordeum vulgare	cis-acting element involved in the abscisic acid responsiveness
GbPFK01	ABRE	CACGTG	1324	6	-	Arabidopsis thaliana	cis-acting element involved in the abscisic acid responsiveness
GbPFK01	ABRE	ACGTG	1325	5	+	Arabidopsis thaliana	cis-acting element involved in the abscisic acid responsiveness
GbPFK01	ABRE	GCAACGTGTC	1955	9	+	Hordeum vulgare	cis-acting element involved in the abscisic acid responsiveness
GbPFK02	ABRE	CGTACGTGCA	190	9	+	Hordeum vulgare	cis-acting element involved in the abscisic acid responsiveness
GbPFK02	ABRE	ACGTG	193	5	+	Arabidopsis thaliana	cis-acting element involved in the abscisic acid responsiveness
GbPFK03	ABRE	ACGTG	998	5	-	Arabidopsis thaliana	cis-acting element involved in the abscisic acid responsiveness
GbPFK03	ABRE	ACGTG	1090	5	-	Arabidopsis thaliana	cis-acting element involved in the abscisic acid responsiveness
GbPFK03	ABRE	ACGTG	1606	5	-	Arabidopsis thaliana	cis-acting element involved in the abscisic acid responsiveness
GbPFK03	ABRE	AACCCGG	1935	7	+	Arabidopsis thaliana	cis-acting element involved in the abscisic acid responsiveness
GbPFK04	ABRE	ACGTG	344	5	-	Arabidopsis thaliana	cis-acting element involved in the abscisic acid responsiveness
GbPFK04	ABRE	CACGTG	369	6	+	Arabidopsis thaliana	cis-acting element involved in the abscisic acid responsiveness
GbPFK04	ABRE	ACGTG	370	5	+	Arabidopsis thaliana	cis-acting element involved in the abscisic acid responsiveness
GbPFK04	ABRE	ACGTG	741	5	+	Arabidopsis thaliana	cis-acting element involved in the abscisic acid responsiveness
GbPFK04	ABRE	GACACGTGGC	1786	9	-	Triticum aestivum	cis-acting element involved in the abscisic acid responsiveness
GbPFK04	ABRE	CACGTG	1788	6	-	Arabidopsis thaliana	cis-acting element involved in the abscisic acid responsiveness
GbPFK04	ABRE	ACGTG	1789	5	+	Arabidopsis thaliana	cis-acting element involved in the abscisic acid responsiveness
GbPFK05	ABRE	ACGTG	1204	5	-	Arabidopsis thaliana	cis-acting element involved in the abscisic acid responsiveness
GbPFK07	ABRE	ACGTG	360	5	+	Arabidopsis thaliana	cis-acting element involved in the abscisic acid responsiveness
GbPFK08	ABRE	CACGTG	1130	6	-	Arabidopsis thaliana	cis-acting element involved in the abscisic acid responsiveness
GbPFK08	ABRE	ACGTG	1131	5	+	Arabidopsis thaliana	cis-acting element involved in the abscisic acid responsiveness
GbPFK09	ABRE	ACGTG	874	5	-	Arabidopsis thaliana	cis-acting element involved in the abscisic acid responsiveness
GbPFK10	ABRE	CGTACGTGCA	239	9	+	Hordeum vulgare	cis-acting element involved in the abscisic acid responsiveness
GbPFK10	ABRE	ACGTG	242	5	+	Arabidopsis thaliana	cis-acting element involved in the abscisic acid responsiveness
GbPFK11	ABRE	ACGTG	705	5	-	Arabidopsis thaliana	cis-acting element involved in the abscisic acid responsiveness
GbPFK11	ABRE	ACGTG	797	5	-	Arabidopsis thaliana	cis-acting element involved in the abscisic acid responsiveness
GbPFK11	ABRE	ACGTG	1296	5	-	Arabidopsis thaliana	cis-acting element involved in the abscisic acid responsiveness
GbPFK11	ABRE	AACCCGG	1605	7	+	Arabidopsis thaliana	cis-acting element involved in the abscisic acid responsiveness
GbPFK11	ABRE	ACGTG	1991	5	+	Arabidopsis thaliana	cis-acting element involved in the abscisic acid responsiveness
GbPFK12	ABRE	CACGTG	460	6	+	Arabidopsis thaliana	cis-acting element involved in the abscisic acid responsiveness
GbPFK12	ABRE	ACGTG	461	5	+	Arabidopsis thaliana	cis-acting element involved in the abscisic acid responsiveness
GbPFK12	ABRE	ACGTG	847	5	+	Arabidopsis thaliana	cis-acting element involved in the abscisic acid responsiveness
GbPFK12	ABRE	ACGTG	1047	5	+	Arabidopsis thaliana	cis-acting element involved in the abscisic acid responsiveness
GbPFK12	ABRE	GACACGTGGC	1912	9	-	Triticum aestivum	cis-acting element involved in the abscisic acid responsiveness
GbPFK12	ABRE	CACGTG	1914	6	-	Arabidopsis thaliana	cis-acting element involved in the abscisic acid responsiveness
GbPFK12	ABRE	ACGTG	1915	5	+	Arabidopsis thaliana	cis-acting element involved in the abscisic acid responsiveness
GbPFK13	ABRE	CACGTG	46	6	+	Arabidopsis thaliana	cis-acting element involved in the abscisic acid responsiveness
GbPFK13	ABRE	ACGTG	47	5	+	Arabidopsis thaliana	cis-acting element involved in the abscisic acid responsiveness
GbPFK13	ABRE	ACGTG	857	5	-	Arabidopsis thaliana	cis-acting element involved in the abscisic acid responsiveness
GbPFK13	ABRE	GACACGTGGC	1384	9	-	Triticum aestivum	cis-acting element involved in the abscisic acid responsiveness
GbPFK14	ABRE	ACGTG	147	5	-	Arabidopsis thaliana	cis-acting element involved in the abscisic acid responsiveness
GbPFK14	ABRE	ACGTG	1370	5	+	Arabidopsis thaliana	cis-acting element involved in the abscisic acid responsiveness
GbPFK14	ABRE	ACGTG	1976	5	-	Arabidopsis thaliana	cis-acting element involved in the abscisic acid responsiveness
GbPFK15	ABRE	ACGTG	342	5	-	Arabidopsis thaliana	cis-acting element involved in the abscisic acid responsiveness
GbPFK15	ABRE	ACGTG	1565	5	+	Arabidopsis thaliana	cis-acting element involved in the abscisic acid responsiveness
GbPFK17	ABRE	CACGTG	547	6	+	Arabidopsis thaliana	cis-acting element involved in the abscisic acid responsiveness
GbPFK17	ABRE	ACGTG	548	5	+	Arabidopsis thaliana	cis-acting element involved in the abscisic acid responsiveness
GbPFK17	ABRE	ACGTG	945	5	+	Arabidopsis thaliana	cis-acting element involved in the abscisic acid responsiveness
GbPFKA2	ABRE	ACGTG	477	5	-	Arabidopsis thaliana	cis-acting element involved in the abscisic acid responsiveness
GbPFKA2	ABRE	ACGTG	1629	5	+	Arabidopsis thaliana	cis-acting element involved in the abscisic acid responsiveness
GbPFKA2	ABRE	ACGTG	1875	5	+	Arabidopsis thaliana	cis-acting element involved in the abscisic acid responsiveness
GbPFKB1	ABRE	CACGTG	135	6	+	Arabidopsis thaliana	cis-acting element involved in the abscisic acid responsiveness
GbPFKB1	ABRE	ACGTG	136	5	+	Arabidopsis thaliana	cis-acting element involved in the abscisic acid responsiveness
GbPFKB1	ABRE	ACGTG	1776	5	+	Arabidopsis thaliana	cis-acting element involved in the abscisic acid responsiveness
GbPFPA1	ABRE	ACGTG	1847	5	+	Arabidopsis thaliana	cis-acting element involved in the abscisic acid responsiveness
GbPFPB4	ABRE	ACGTG	1541	5	+	Arabidopsis thaliana	cis-acting element involved in the abscisic acid responsiveness
GbPFPB5	ABRE	TACGGTC	910	7	-	Arabidopsis thaliana	cis-acting element involved in the abscisic acid responsiveness
GbPFK02	ABRE3a	TACGTG	192	6	+	Zea mays
GbPFK03	ABRE3a	TACGTG	1090	6	-	Zea mays
GbPFK03	ABRE3a	TACGTG	1606	6	-	Zea mays
GbPFK04	ABRE3a	TACGTG	344	6	-	Zea mays
GbPFK10	ABRE3a	TACGTG	241	6	+	Zea mays
GbPFK11	ABRE3a	TACGTG	797	6	-	Zea mays
GbPFK11	ABRE3a	TACGTG	1296	6	-	Zea mays
GbPFK13	ABRE3a	TACGTG	857	6	-	Zea mays
GbPFKA2	ABRE3a	TACGTG	1628	6	+	Zea mays
GbPFKA2	ABRE3a	TACGTG	1874	6	+	Zea mays
GbPFKB1	ABRE3a	TACGTG	1775	6	+	Zea mays
GbPFPA1	ABRE3a	TACGTG	1846	6	+	Zea mays
GbPFPB4	ABRE3a	TACGTG	1540	6	+	Zea mays
GbPFK02	ABRE4	CACGTA	192	6	-	Zea mays
GbPFK03	ABRE4	CACGTA	1090	6	+	Zea mays
GbPFK03	ABRE4	CACGTA	1606	6	+	Zea mays
GbPFK04	ABRE4	CACGTA	344	6	+	Zea mays
GbPFK10	ABRE4	CACGTA	241	6	-	Zea mays
GbPFK11	ABRE4	CACGTA	797	6	+	Zea mays
GbPFK11	ABRE4	CACGTA	1296	6	+	Zea mays
GbPFK13	ABRE4	CACGTA	857	6	+	Zea mays
GbPFKA2	ABRE4	CACGTA	1628	6	-	Zea mays
GbPFKA2	ABRE4	CACGTA	1874	6	-	Zea mays
GbPFKB1	ABRE4	CACGTA	1775	6	-	Zea mays
GbPFPA1	ABRE4	CACGTA	1846	6	-	Zea mays
GbPFPB4	ABRE4	CACGTA	1540	6	-	Zea mays
GbPFK03	ARE	AAACCA	1480	6	-	Zea mays	cis-acting regulatory element essential for the anaerobic induction
GbPFK04	ARE	AAACCA	76	6	+	Zea mays	cis-acting regulatory element essential for the anaerobic induction
GbPFK04	ARE	AAACCA	603	6	-	Zea mays	cis-acting regulatory element essential for the anaerobic induction
GbPFK09	ARE	AAACCA	453	6	+	Zea mays	cis-acting regulatory element essential for the anaerobic induction
GbPFK09	ARE	AAACCA	797	6	-	Zea mays	cis-acting regulatory element essential for the anaerobic induction
GbPFK11	ARE	AAACCA	1190	6	+	Zea mays	cis-acting regulatory element essential for the anaerobic induction
GbPFK12	ARE	AAACCA	167	6	+	Zea mays	cis-acting regulatory element essential for the anaerobic induction
GbPFK12	ARE	AAACCA	694	6	-	Zea mays	cis-acting regulatory element essential for the anaerobic induction
GbPFK15	ARE	AAACCA	68	6	-	Zea mays	cis-acting regulatory element essential for the anaerobic induction
GbPFK17	ARE	AAACCA	330	6	-	Zea mays	cis-acting regulatory element essential for the anaerobic induction
GbPFK18	ARE	AAACCA	174	6	+	Zea mays	cis-acting regulatory element essential for the anaerobic induction
GbPFK18	ARE	AAACCA	702	6	-	Zea mays	cis-acting regulatory element essential for the anaerobic induction
GbPFKA2	ARE	AAACCA	661	6	-	Zea mays	cis-acting regulatory element essential for the anaerobic induction
GbPFKA2	ARE	AAACCA	766	6	+	Zea mays	cis-acting regulatory element essential for the anaerobic induction
GbPFKA2	ARE	AAACCA	1061	6	+	Zea mays	cis-acting regulatory element essential for the anaerobic induction
GbPFKA2	ARE	AAACCA	1123	6	-	Zea mays	cis-acting regulatory element essential for the anaerobic induction
GbPFKA2	ARE	AAACCA	1310	6	+	Zea mays	cis-acting regulatory element essential for the anaerobic induction
GbPFKA2	ARE	AAACCA	1990	6	+	Zea mays	cis-acting regulatory element essential for the anaerobic induction
GbPFKB2	ARE	AAACCA	1776	6	-	Zea mays	cis-acting regulatory element essential for the anaerobic induction
GbPFKB2	ARE	AAACCA	1971	6	+	Zea mays	cis-acting regulatory element essential for the anaerobic induction
GbPFKB3	ARE	AAACCA	93	6	+	Zea mays	cis-acting regulatory element essential for the anaerobic induction
GbPFPA1	ARE	AAACCA	1954	6	+	Zea mays	cis-acting regulatory element essential for the anaerobic induction
GbPFPB4	ARE	AAACCA	831	6	-	Zea mays	cis-acting regulatory element essential for the anaerobic induction
GbPFPB4	ARE	AAACCA	1750	6	-	Zea mays	cis-acting regulatory element essential for the anaerobic induction
GbPFPB5	ARE	AAACCA	1511	6	-	Zea mays	cis-acting regulatory element essential for the anaerobic induction
GbPFPB6	ARE	AAACCA	139	6	+	Zea mays	cis-acting regulatory element essential for the anaerobic induction
GbPFK03	AT1-motif	AATTATTTTTTATT	102	14	+	Solanum tuberosum	part of a light responsive module
GbPFK07	AT1-motif	AATTATTTTTTATT	1588	13	-	Solanum tuberosum	part of a light responsive module
GbPFKA2	AT1-motif	AATTATTTTTTATT	819	13	+	Solanum tuberosum	part of a light responsive module
GbPFPB5	AT1-motif	AATTATTTTTTATT	1770	13	-	Solanum tuberosum	part of a light responsive module
GbPFPB6	AT1-motif	AATTATTTTTTATT	926	14	-	Solanum tuberosum	part of a light responsive module
GbPFK04	AT-rich element	ATAGAAATCAA	1122	10	+	Glycine max	binding site of AT-rich DNA binding protein (ATBP-1)
GbPFK06	AT-rich element	ATAGAAATCAA	1311	10	+	Glycine max	binding site of AT-rich DNA binding protein (ATBP-1)
GbPFK12	AT-rich element	ATAGAAATCAA	1212	10	+	Glycine max	binding site of AT-rich DNA binding protein (ATBP-1)
GbPFK14	AT-rich element	ATAGAAATCAA	1139	10	+	Glycine max	binding site of AT-rich DNA binding protein (ATBP-1)
GbPFK15	AT-rich element	ATAGAAATCAA	1334	10	+	Glycine max	binding site of AT-rich DNA binding protein (ATBP-1)
GbPFK16	AT-rich element	ATAGAAATCAA	966	11	+	Glycine max	binding site of AT-rich DNA binding protein (ATBP-1)
GbPFK18	AT-rich element	ATAGAAATCAA	1988	10	-	Glycine max	binding site of AT-rich DNA binding protein (ATBP-1)
GbPFKB2	AT-rich element	ATAGAAATCAA	1943	10	-	Glycine max	binding site of AT-rich DNA binding protein (ATBP-1)
GbPFK01	Box 4	ATTAAT	834	6	+	Petroselinum crispum	part of a conserved DNA module involved in light responsiveness
GbPFK01	Box 4	ATTAAT	1122	6	-	Petroselinum crispum	part of a conserved DNA module involved in light responsiveness
GbPFK01	Box 4	ATTAAT	1521	6	-	Petroselinum crispum	part of a conserved DNA module involved in light responsiveness
GbPFK02	Box 4	ATTAAT	1136	6	-	Petroselinum crispum	part of a conserved DNA module involved in light responsiveness
GbPFK02	Box 4	ATTAAT	1361	6	-	Petroselinum crispum	part of a conserved DNA module involved in light responsiveness
GbPFK03	Box 4	ATTAAT	132	6	+	Petroselinum crispum	part of a conserved DNA module involved in light responsiveness
GbPFK03	Box 4	ATTAAT	708	6	+	Petroselinum crispum	part of a conserved DNA module involved in light responsiveness
GbPFK03	Box 4	ATTAAT	979	6	+	Petroselinum crispum	part of a conserved DNA module involved in light responsiveness
GbPFK03	Box 4	ATTAAT	1379	6	-	Petroselinum crispum	part of a conserved DNA module involved in light responsiveness
GbPFK03	Box 4	ATTAAT	1589	6	-	Petroselinum crispum	part of a conserved DNA module involved in light responsiveness
GbPFK03	Box 4	ATTAAT	1724	6	-	Petroselinum crispum	part of a conserved DNA module involved in light responsiveness
GbPFK05	Box 4	ATTAAT	184	6	+	Petroselinum crispum	part of a conserved DNA module involved in light responsiveness
GbPFK05	Box 4	ATTAAT	228	6	+	Petroselinum crispum	part of a conserved DNA module involved in light responsiveness
GbPFK05	Box 4	ATTAAT	284	6	+	Petroselinum crispum	part of a conserved DNA module involved in light responsiveness
GbPFK05	Box 4	ATTAAT	715	6	+	Petroselinum crispum	part of a conserved DNA module involved in light responsiveness
GbPFK05	Box 4	ATTAAT	822	6	+	Petroselinum crispum	part of a conserved DNA module involved in light responsiveness
GbPFK05	Box 4	ATTAAT	826	6	+	Petroselinum crispum	part of a conserved DNA module involved in light responsiveness
GbPFK05	Box 4	ATTAAT	1005	6	-	Petroselinum crispum	part of a conserved DNA module involved in light responsiveness
GbPFK05	Box 4	ATTAAT	1783	6	-	Petroselinum crispum	part of a conserved DNA module involved in light responsiveness
GbPFK05	Box 4	ATTAAT	1817	6	-	Petroselinum crispum	part of a conserved DNA module involved in light responsiveness
GbPFK06	Box 4	ATTAAT	54	6	+	Petroselinum crispum	part of a conserved DNA module involved in light responsiveness
GbPFK06	Box 4	ATTAAT	217	6	+	Petroselinum crispum	part of a conserved DNA module involved in light responsiveness
GbPFK06	Box 4	ATTAAT	644	6	+	Petroselinum crispum	part of a conserved DNA module involved in light responsiveness
GbPFK06	Box 4	ATTAAT	721	6	+	Petroselinum crispum	part of a conserved DNA module involved in light responsiveness
GbPFK06	Box 4	ATTAAT	1244	6	-	Petroselinum crispum	part of a conserved DNA module involved in light responsiveness
GbPFK06	Box 4	ATTAAT	1253	6	-	Petroselinum crispum	part of a conserved DNA module involved in light responsiveness
GbPFK06	Box 4	ATTAAT	1672	6	-	Petroselinum crispum	part of a conserved DNA module involved in light responsiveness
GbPFK07	Box 4	ATTAAT	1476	6	-	Petroselinum crispum	part of a conserved DNA module involved in light responsiveness
GbPFK07	Box 4	ATTAAT	1746	6	-	Petroselinum crispum	part of a conserved DNA module involved in light responsiveness
GbPFK07	Box 4	ATTAAT	1823	6	-	Petroselinum crispum	part of a conserved DNA module involved in light responsiveness
GbPFK08	Box 4	ATTAAT	800	6	+	Petroselinum crispum	part of a conserved DNA module involved in light responsiveness
GbPFK09	Box 4	ATTAAT	51	6	+	Petroselinum crispum	part of a conserved DNA module involved in light responsiveness
GbPFK09	Box 4	ATTAAT	1245	6	-	Petroselinum crispum	part of a conserved DNA module involved in light responsiveness
GbPFK09	Box 4	ATTAAT	1732	6	-	Petroselinum crispum	part of a conserved DNA module involved in light responsiveness
GbPFK09	Box 4	ATTAAT	1850	6	-	Petroselinum crispum	part of a conserved DNA module involved in light responsiveness
GbPFK10	Box 4	ATTAAT	1339	6	-	Petroselinum crispum	part of a conserved DNA module involved in light responsiveness
GbPFK10	Box 4	ATTAAT	1903	6	-	Petroselinum crispum	part of a conserved DNA module involved in light responsiveness
GbPFK11	Box 4	ATTAAT	584	6	+	Petroselinum crispum	part of a conserved DNA module involved in light responsiveness
GbPFK11	Box 4	ATTAAT	686	6	+	Petroselinum crispum	part of a conserved DNA module involved in light responsiveness
GbPFK11	Box 4	ATTAAT	1044	6	-	Petroselinum crispum	part of a conserved DNA module involved in light responsiveness
GbPFK11	Box 4	ATTAAT	1126	6	-	Petroselinum crispum	part of a conserved DNA module involved in light responsiveness
GbPFK11	Box 4	ATTAAT	1280	6	-	Petroselinum crispum	part of a conserved DNA module involved in light responsiveness
GbPFK11	Box 4	ATTAAT	1414	6	-	Petroselinum crispum	part of a conserved DNA module involved in light responsiveness
GbPFK13	Box 4	ATTAAT	3	6	+	Petroselinum crispum	part of a conserved DNA module involved in light responsiveness
GbPFK13	Box 4	ATTAAT	272	6	+	Petroselinum crispum	part of a conserved DNA module involved in light responsiveness
GbPFK13	Box 4	ATTAAT	519	6	+	Petroselinum crispum	part of a conserved DNA module involved in light responsiveness
GbPFK13	Box 4	ATTAAT	634	6	+	Petroselinum crispum	part of a conserved DNA module involved in light responsiveness
GbPFK13	Box 4	ATTAAT	746	6	+	Petroselinum crispum	part of a conserved DNA module involved in light responsiveness
GbPFK13	Box 4	ATTAAT	1071	6	-	Petroselinum crispum	part of a conserved DNA module involved in light responsiveness
GbPFK13	Box 4	ATTAAT	1215	6	-	Petroselinum crispum	part of a conserved DNA module involved in light responsiveness
GbPFK13	Box 4	ATTAAT	1760	6	-	Petroselinum crispum	part of a conserved DNA module involved in light responsiveness
GbPFK13	Box 4	ATTAAT	1784	6	-	Petroselinum crispum	part of a conserved DNA module involved in light responsiveness
GbPFK14	Box 4	ATTAAT	25	6	+	Petroselinum crispum	part of a conserved DNA module involved in light responsiveness
GbPFK14	Box 4	ATTAAT	461	6	+	Petroselinum crispum	part of a conserved DNA module involved in light responsiveness
GbPFK14	Box 4	ATTAAT	509	6	+	Petroselinum crispum	part of a conserved DNA module involved in light responsiveness
GbPFK14	Box 4	ATTAAT	538	6	+	Petroselinum crispum	part of a conserved DNA module involved in light responsiveness
GbPFK14	Box 4	ATTAAT	1072	6	-	Petroselinum crispum	part of a conserved DNA module involved in light responsiveness
GbPFK14	Box 4	ATTAAT	1081	6	-	Petroselinum crispum	part of a conserved DNA module involved in light responsiveness
GbPFK14	Box 4	ATTAAT	1536	6	-	Petroselinum crispum	part of a conserved DNA module involved in light responsiveness
GbPFK15	Box 4	ATTAAT	61	6	+	Petroselinum crispum	part of a conserved DNA module involved in light responsiveness
GbPFK15	Box 4	ATTAAT	219	6	+	Petroselinum crispum	part of a conserved DNA module involved in light responsiveness
GbPFK15	Box 4	ATTAAT	656	6	+	Petroselinum crispum	part of a conserved DNA module involved in light responsiveness
GbPFK15	Box 4	ATTAAT	704	6	+	Petroselinum crispum	part of a conserved DNA module involved in light responsiveness
GbPFK15	Box 4	ATTAAT	733	6	+	Petroselinum crispum	part of a conserved DNA module involved in light responsiveness
GbPFK15	Box 4	ATTAAT	1267	6	-	Petroselinum crispum	part of a conserved DNA module involved in light responsiveness
GbPFK15	Box 4	ATTAAT	1276	6	-	Petroselinum crispum	part of a conserved DNA module involved in light responsiveness
GbPFK15	Box 4	ATTAAT	1731	6	-	Petroselinum crispum	part of a conserved DNA module involved in light responsiveness
GbPFK16	Box 4	ATTAAT	14	6	+	Petroselinum crispum	part of a conserved DNA module involved in light responsiveness
GbPFK16	Box 4	ATTAAT	217	6	+	Petroselinum crispum	part of a conserved DNA module involved in light responsiveness
GbPFK16	Box 4	ATTAAT	293	6	+	Petroselinum crispum	part of a conserved DNA module involved in light responsiveness
GbPFK16	Box 4	ATTAAT	1567	6	-	Petroselinum crispum	part of a conserved DNA module involved in light responsiveness
GbPFK18	Box 4	ATTAAT	999	6	-	Petroselinum crispum	part of a conserved DNA module involved in light responsiveness
GbPFK18	Box 4	ATTAAT	1831	6	-	Petroselinum crispum	part of a conserved DNA module involved in light responsiveness
GbPFKA2	Box 4	ATTAAT	450	6	+	Petroselinum crispum	part of a conserved DNA module involved in light responsiveness
GbPFKA2	Box 4	ATTAAT	553	6	+	Petroselinum crispum	part of a conserved DNA module involved in light responsiveness
GbPFKA2	Box 4	ATTAAT	587	6	+	Petroselinum crispum	part of a conserved DNA module involved in light responsiveness
GbPFKA2	Box 4	ATTAAT	618	6	+	Petroselinum crispum	part of a conserved DNA module involved in light responsiveness
GbPFKA2	Box 4	ATTAAT	988	6	+	Petroselinum crispum	part of a conserved DNA module involved in light responsiveness
GbPFKA2	Box 4	ATTAAT	1048	6	-	Petroselinum crispum	part of a conserved DNA module involved in light responsiveness
GbPFKA2	Box 4	ATTAAT	1162	6	-	Petroselinum crispum	part of a conserved DNA module involved in light responsiveness
GbPFKA2	Box 4	ATTAAT	1297	6	-	Petroselinum crispum	part of a conserved DNA module involved in light responsiveness
GbPFKA2	Box 4	ATTAAT	1479	6	-	Petroselinum crispum	part of a conserved DNA module involved in light responsiveness
GbPFKA2	Box 4	ATTAAT	1652	6	-	Petroselinum crispum	part of a conserved DNA module involved in light responsiveness
GbPFKA2	Box 4	ATTAAT	1752	6	-	Petroselinum crispum	part of a conserved DNA module involved in light responsiveness
GbPFKA2	Box 4	ATTAAT	1843	6	-	Petroselinum crispum	part of a conserved DNA module involved in light responsiveness
GbPFKB1	Box 4	ATTAAT	100	6	+	Petroselinum crispum	part of a conserved DNA module involved in light responsiveness
GbPFKB1	Box 4	ATTAAT	1544	6	-	Petroselinum crispum	part of a conserved DNA module involved in light responsiveness
GbPFKB1	Box 4	ATTAAT	1730	6	-	Petroselinum crispum	part of a conserved DNA module involved in light responsiveness
GbPFKB1	Box 4	ATTAAT	1888	6	-	Petroselinum crispum	part of a conserved DNA module involved in light responsiveness
GbPFKB2	Box 4	ATTAAT	84	6	+	Petroselinum crispum	part of a conserved DNA module involved in light responsiveness
GbPFKB2	Box 4	ATTAAT	157	6	+	Petroselinum crispum	part of a conserved DNA module involved in light responsiveness
GbPFKB2	Box 4	ATTAAT	851	6	+	Petroselinum crispum	part of a conserved DNA module involved in light responsiveness
GbPFKB2	Box 4	ATTAAT	876	6	+	Petroselinum crispum	part of a conserved DNA module involved in light responsiveness
GbPFKB2	Box 4	ATTAAT	1439	6	-	Petroselinum crispum	part of a conserved DNA module involved in light responsiveness
GbPFKB2	Box 4	ATTAAT	1590	6	-	Petroselinum crispum	part of a conserved DNA module involved in light responsiveness
GbPFKB2	Box 4	ATTAAT	1799	6	-	Petroselinum crispum	part of a conserved DNA module involved in light responsiveness
GbPFKB2	Box 4	ATTAAT	1820	6	-	Petroselinum crispum	part of a conserved DNA module involved in light responsiveness
GbPFKB3	Box 4	ATTAAT	354	6	+	Petroselinum crispum	part of a conserved DNA module involved in light responsiveness
GbPFKB3	Box 4	ATTAAT	616	6	+	Petroselinum crispum	part of a conserved DNA module involved in light responsiveness
GbPFKB3	Box 4	ATTAAT	640	6	+	Petroselinum crispum	part of a conserved DNA module involved in light responsiveness
GbPFKB3	Box 4	ATTAAT	964	6	+	Petroselinum crispum	part of a conserved DNA module involved in light responsiveness
GbPFKB3	Box 4	ATTAAT	1015	6	-	Petroselinum crispum	part of a conserved DNA module involved in light responsiveness
GbPFKB3	Box 4	ATTAAT	1525	6	-	Petroselinum crispum	part of a conserved DNA module involved in light responsiveness
GbPFKB3	Box 4	ATTAAT	1565	6	-	Petroselinum crispum	part of a conserved DNA module involved in light responsiveness
GbPFPA1	Box 4	ATTAAT	841	6	+	Petroselinum crispum	part of a conserved DNA module involved in light responsiveness
GbPFPA1	Box 4	ATTAAT	990	6	+	Petroselinum crispum	part of a conserved DNA module involved in light responsiveness
GbPFPA1	Box 4	ATTAAT	1624	6	-	Petroselinum crispum	part of a conserved DNA module involved in light responsiveness
GbPFPA1	Box 4	ATTAAT	1724	6	-	Petroselinum crispum	part of a conserved DNA module involved in light responsiveness
GbPFPA1	Box 4	ATTAAT	1815	6	-	Petroselinum crispum	part of a conserved DNA module involved in light responsiveness
GbPFPA1	Box 4	ATTAAT	1866	6	-	Petroselinum crispum	part of a conserved DNA module involved in light responsiveness
GbPFPB4	Box 4	ATTAAT	1233	6	-	Petroselinum crispum	part of a conserved DNA module involved in light responsiveness
GbPFPB4	Box 4	ATTAAT	1252	6	-	Petroselinum crispum	part of a conserved DNA module involved in light responsiveness
GbPFPB4	Box 4	ATTAAT	1336	6	-	Petroselinum crispum	part of a conserved DNA module involved in light responsiveness
GbPFPB4	Box 4	ATTAAT	1448	6	-	Petroselinum crispum	part of a conserved DNA module involved in light responsiveness
GbPFPB4	Box 4	ATTAAT	1639	6	-	Petroselinum crispum	part of a conserved DNA module involved in light responsiveness
GbPFPB4	Box 4	ATTAAT	1664	6	-	Petroselinum crispum	part of a conserved DNA module involved in light responsiveness
GbPFPB5	Box 4	ATTAAT	730	6	+	Petroselinum crispum	part of a conserved DNA module involved in light responsiveness
GbPFPB5	Box 4	ATTAAT	755	6	+	Petroselinum crispum	part of a conserved DNA module involved in light responsiveness
GbPFPB5	Box 4	ATTAAT	1796	6	-	Petroselinum crispum	part of a conserved DNA module involved in light responsiveness
GbPFPB6	Box 4	ATTAAT	685	6	+	Petroselinum crispum	part of a conserved DNA module involved in light responsiveness
GbPFPB6	Box 4	ATTAAT	709	6	+	Petroselinum crispum	part of a conserved DNA module involved in light responsiveness
GbPFPB6	Box 4	ATTAAT	1059	6	-	Petroselinum crispum	part of a conserved DNA module involved in light responsiveness
GbPFPB6	Box 4	ATTAAT	1118	6	-	Petroselinum crispum	part of a conserved DNA module involved in light responsiveness
GbPFPB6	Box 4	ATTAAT	1398	6	-	Petroselinum crispum	part of a conserved DNA module involved in light responsiveness
GbPFPB6	Box 4	ATTAAT	1604	6	-	Petroselinum crispum	part of a conserved DNA module involved in light responsiveness
GbPFK01	CGTCA-motif	CGTCA	441	5	-	Hordeum vulgare	cis-acting regulatory element involved in the MeJA-responsiveness
GbPFK01	CGTCA-motif	CGTCA	1305	5	-	Hordeum vulgare	cis-acting regulatory element involved in the MeJA-responsiveness
GbPFK02	CGTCA-motif	CGTCA	1592	5	-	Hordeum vulgare	cis-acting regulatory element involved in the MeJA-responsiveness
GbPFK03	CGTCA-motif	CGTCA	1561	5	-	Hordeum vulgare	cis-acting regulatory element involved in the MeJA-responsiveness
GbPFK05	CGTCA-motif	CGTCA	1081	5	-	Hordeum vulgare	cis-acting regulatory element involved in the MeJA-responsiveness
GbPFK07	CGTCA-motif	CGTCA	1289	5	+	Hordeum vulgare	cis-acting regulatory element involved in the MeJA-responsiveness
GbPFK08	CGTCA-motif	CGTCA	552	5	-	Hordeum vulgare	cis-acting regulatory element involved in the MeJA-responsiveness
GbPFK09	CGTCA-motif	CGTCA	419	5	+	Hordeum vulgare	cis-acting regulatory element involved in the MeJA-responsiveness
GbPFK09	CGTCA-motif	CGTCA	855	5	+	Hordeum vulgare	cis-acting regulatory element involved in the MeJA-responsiveness
GbPFK09	CGTCA-motif	CGTCA	876	5	+	Hordeum vulgare	cis-acting regulatory element involved in the MeJA-responsiveness
GbPFK10	CGTCA-motif	CGTCA	1026	5	-	Hordeum vulgare	cis-acting regulatory element involved in the MeJA-responsiveness
GbPFK11	CGTCA-motif	CGTCA	1121	5	+	Hordeum vulgare	cis-acting regulatory element involved in the MeJA-responsiveness
GbPFK11	CGTCA-motif	CGTCA	1252	5	-	Hordeum vulgare	cis-acting regulatory element involved in the MeJA-responsiveness
GbPFK11	CGTCA-motif	CGTCA	1959	5	+	Hordeum vulgare	cis-acting regulatory element involved in the MeJA-responsiveness
GbPFK12	CGTCA-motif	CGTCA	1045	5	-	Hordeum vulgare	cis-acting regulatory element involved in the MeJA-responsiveness
GbPFK13	CGTCA-motif	CGTCA	1576	5	+	Hordeum vulgare	cis-acting regulatory element involved in the MeJA-responsiveness
GbPFK14	CGTCA-motif	CGTCA	1368	5	-	Hordeum vulgare	cis-acting regulatory element involved in the MeJA-responsiveness
GbPFK15	CGTCA-motif	CGTCA	1563	5	-	Hordeum vulgare	cis-acting regulatory element involved in the MeJA-responsiveness
GbPFK17	CGTCA-motif	CGTCA	599	5	+	Hordeum vulgare	cis-acting regulatory element involved in the MeJA-responsiveness
GbPFK18	CGTCA-motif	CGTCA	444	5	+	Hordeum vulgare	cis-acting regulatory element involved in the MeJA-responsiveness
GbPFKB2	CGTCA-motif	CGTCA	364	5	+	Hordeum vulgare	cis-acting regulatory element involved in the MeJA-responsiveness
GbPFPA1	CGTCA-motif	CGTCA	23	5	-	Hordeum vulgare	cis-acting regulatory element involved in the MeJA-responsiveness
GbPFPB5	CGTCA-motif	CGTCA	204	5	+	Hordeum vulgare	cis-acting regulatory element involved in the MeJA-responsiveness
GbPFPB6	CGTCA-motif	CGTCA	416	5	-	Hordeum vulgare	cis-acting regulatory element involved in the MeJA-responsiveness
GbPFK01	DRE core	GCCGAC	1885	6	+	Arabidopsis thaliana
GbPFK02	DRE core	GCCGAC	116	6	-	Arabidopsis thaliana
GbPFPB5	DRE1	ACCGAGA	253	7	-	Zea mays
GbPFK01	ERE	ATTTCATA	1082	8	-	Nicotiana glutinos
GbPFK02	ERE	ATTTTAAA	1767	8	-	Nicotiana glutinos
GbPFK03	ERE	ATTTTAAA	599	8	+	Nicotiana glutinos
GbPFK03	ERE	ATTTTAAA	1636	8	+	Nicotiana glutinos
GbPFK05	ERE	ATTTTAAA	269	8	-	Nicotiana glutinos
GbPFK05	ERE	ATTTCATA	666	8	+	Nicotiana glutinos
GbPFK05	ERE	ATTTTAAA	778	8	-	Nicotiana glutinos
GbPFK05	ERE	ATTTTAAA	884	8	-	Nicotiana glutinos
GbPFK05	ERE	ATTTTAAA	1423	8	+	Nicotiana glutinos
GbPFK06	ERE	ATTTTAAA	1280	8	-	Nicotiana glutinos
GbPFK06	ERE	ATTTTAAA	1302	8	+	Nicotiana glutinos
GbPFK06	ERE	ATTTCATA	1632	8	+	Nicotiana glutinos
GbPFK06	ERE	ATTTTAAA	1908	8	+	Nicotiana glutinos
GbPFK06	ERE	ATTTTAAA	1910	8	-	Nicotiana glutinos
GbPFK06	ERE	ATTTTAAA	1934	8	+	Nicotiana glutinos
GbPFK06	ERE	ATTTTAAA	1936	8	-	Nicotiana glutinos
GbPFK06	ERE	ATTTTAAA	1953	8	-	Nicotiana glutinos
GbPFK07	ERE	ATTTCATA	1612	8	-	Nicotiana glutinos
GbPFK08	ERE	ATTTCATA	1047	8	+	Nicotiana glutinos
GbPFK08	ERE	ATTTCATA	1657	8	+	Nicotiana glutinos
GbPFK09	ERE	ATTTTAAA	267	8	-	Nicotiana glutinos
GbPFK09	ERE	ATTTTAAA	1260	8	-	Nicotiana glutinos
GbPFK09	ERE	ATTTTAAA	1278	8	-	Nicotiana glutinos
GbPFK09	ERE	ATTTTAAA	1491	8	+	Nicotiana glutinos
GbPFK09	ERE	ATTTTAAA	1708	8	+	Nicotiana glutinos
GbPFK11	ERE	ATTTTAAA	358	8	+	Nicotiana glutinos
GbPFK11	ERE	ATTTTAAA	1326	8	+	Nicotiana glutinos
GbPFK11	ERE	ATTTTAAA	1855	8	+	Nicotiana glutinos
GbPFK13	ERE	ATTTTAAA	619	8	-	Nicotiana glutinos
GbPFK13	ERE	ATTTCATA	1022	8	+	Nicotiana glutinos
GbPFK14	ERE	ATTTTAAA	1130	8	+	Nicotiana glutinos
GbPFK14	ERE	ATTTCATA	1474	8	+	Nicotiana glutinos
GbPFK14	ERE	ATTTTAAA	1740	8	+	Nicotiana glutinos
GbPFK14	ERE	ATTTTAAA	1742	8	-	Nicotiana glutinos
GbPFK14	ERE	ATTTTAAA	1786	8	-	Nicotiana glutinos
GbPFK15	ERE	ATTTTAAA	1325	8	+	Nicotiana glutinos
GbPFK15	ERE	ATTTCATA	1669	8	+	Nicotiana glutinos
GbPFK15	ERE	ATTTTAAA	1936	8	+	Nicotiana glutinos
GbPFK15	ERE	ATTTTAAA	1938	8	-	Nicotiana glutinos
GbPFK15	ERE	ATTTTAAA	1982	8	-	Nicotiana glutinos
GbPFK16	ERE	ATTTTAAA	1216	8	+	Nicotiana glutinos
GbPFK16	ERE	ATTTCATA	1683	8	-	Nicotiana glutinos
GbPFK16	ERE	ATTTTAAA	1760	8	+	Nicotiana glutinos
GbPFK16	ERE	ATTTTAAA	1762	8	-	Nicotiana glutinos
GbPFK18	ERE	ATTTTAAA	1234	8	-	Nicotiana glutinos
GbPFK18	ERE	ATTTTAAA	1488	8	+	Nicotiana glutinos
GbPFK18	ERE	ATTTTAAA	1689	8	+	Nicotiana glutinos
GbPFKA2	ERE	ATTTTAAA	1472	8	+	Nicotiana glutinos
GbPFKB1	ERE	ATTTCATA	21	8	+	Nicotiana glutinos
GbPFKB1	ERE	ATTTCATA	1148	8	+	Nicotiana glutinos
GbPFKB2	ERE	ATTTTAAA	66	8	+	Nicotiana glutinos
GbPFKB2	ERE	ATTTTAAA	68	8	-	Nicotiana glutinos
GbPFKB2	ERE	ATTTTAAA	1022	8	-	Nicotiana glutinos
GbPFKB2	ERE	ATTTCATA	1911	8	+	Nicotiana glutinos
GbPFKB3	ERE	ATTTTAAA	1132	8	-	Nicotiana glutinos
GbPFKB3	ERE	ATTTCATA	1325	8	-	Nicotiana glutinos
GbPFPA1	ERE	ATTTTAAA	1872	8	+	Nicotiana glutinos
GbPFPB5	ERE	ATTTTAAA	920	8	+	Nicotiana glutinos
GbPFPB5	ERE	ATTTTAAA	922	8	-	Nicotiana glutinos
GbPFPB5	ERE	ATTTTAAA	1242	8	-	Nicotiana glutinos
GbPFPB5	ERE	ATTTTAAA	1254	8	-	Nicotiana glutinos
GbPFPB6	ERE	ATTTCATA	519	8	-	Nicotiana glutinos
GbPFPB6	ERE	ATTTTAAA	1234	8	-	Nicotiana glutinos
GbPFPB6	ERE	ATTTCATA	1428	8	-	Nicotiana glutinos
GbPFPB6	ERE	ATTTTAAA	1571	8	+	Nicotiana glutinos
GbPFPB6	ERE	ATTTTAAA	1573	8	-	Nicotiana glutinos
GbPFK04	GARE-motif	TCTGTTG	1974	7	+	Brassica oleracea	gibberellin-responsive element
GbPFK10	GARE-motif	TCTGTTG	815	7	-	Brassica oleracea	gibberellin-responsive element
GbPFK17	GARE-motif	TCTGTTG	1025	7	-	Brassica oleracea	gibberellin-responsive element
GbPFK17	GARE-motif	TCTGTTG	1725	7	-	Brassica oleracea	gibberellin-responsive element
GbPFKB1	GARE-motif	TCTGTTG	1130	7	+	Brassica oleracea	gibberellin-responsive element
GbPFKB3	GARE-motif	TCTGTTG	159	7	+	Brassica oleracea	gibberellin-responsive element
GbPFPB4	GARE-motif	TCTGTTG	892	7	+	Brassica oleracea	gibberellin-responsive element
GbPFPB6	GARE-motif	TCTGTTG	205	7	+	Brassica oleracea	gibberellin-responsive element
GbPFK05	GATA-motif	AAGGATAAGG	1761	9	-	Solanum tuberosum	part of a light responsive element
GbPFK07	GATA-motif	AAGATAAGATT	1494	10	-	Arabidopsis thaliana	part of a light responsive element
GbPFK08	GATA-motif	GATAGGG	80	7	-	Pisum sativum	part of a light responsive element
GbPFK13	GATA-motif	GATAGGG	225	7	-	Pisum sativum	part of a light responsive element
GbPFK13	GATA-motif	AAGATAAGATT	336	10	-	Arabidopsis thaliana	part of a light responsive element
GbPFK14	GATA-motif	GATAGGA	439	7	-	Arabidopsis thaliana	part of a light responsive element
GbPFK15	GATA-motif	GATAGGA	634	7	-	Arabidopsis thaliana	part of a light responsive element
GbPFK16	GATA-motif	AAGATAAGATT	1585	10	-	Arabidopsis thaliana	part of a light responsive element
GbPFKA2	GATA-motif	AAGATAAGATT	1249	10	-	Arabidopsis thaliana	part of a light responsive element
GbPFKA2	GATA-motif	GATAGGA	1637	7	+	Arabidopsis thaliana	part of a light responsive element
GbPFKB1	GATA-motif	AAGGATAAGG	1003	9	-	Solanum tuberosum	part of a light responsive element
GbPFPA1	GATA-motif	GATAGGA	72	7	+	Arabidopsis thaliana	part of a light responsive element
GbPFPA1	GATA-motif	GATAGGA	1609	7	+	Arabidopsis thaliana	part of a light responsive element
GbPFPB4	GATA-motif	AAGGATAAGG	765	9	-	Solanum tuberosum	part of a light responsive element
GbPFK01	G-Box	CACGTG	1324	6	-	Pisum sativum	cis-acting regulatory element involved in light responsiveness
GbPFK01	G-box	CACGTC	1297	6	-	Zea mays	cis-acting regulatory element involved in light responsiveness
GbPFK01	G-box	tcCACGTGTCACT	1319	12	-	Glycine max	cis-acting regulatory element involved in light responsiveness
GbPFK01	G-box	tgACACGTGGCA	1321	12	+	Lycopersicon esculentum	cis-acting regulatory element involved in light responsiveness
GbPFK01	G-box	ACACGTGGC	1323	9	+	Brassica napus	cis-acting regulatory element involved in light responsiveness
GbPFK01	G-box	CACGTG	1324	6	-	Arabidopsis thaliana	cis-acting regulatory element involved in light responsiveness
GbPFK02	G-box	TACGTG	192	6	+	Arabidopsis thaliana	cis-acting regulatory element involved in light responsiveness
GbPFK03	G-Box	CACGTT	998	6	+	Pisum sativum	cis-acting regulatory element involved in light responsiveness
GbPFK03	G-box	TACGTG	1090	6	-	Arabidopsis thaliana	cis-acting regulatory element involved in light responsiveness
GbPFK03	G-box	TACGTG	1606	6	-	Arabidopsis thaliana	cis-acting regulatory element involved in light responsiveness
GbPFK04	G-box	TACGTG	344	6	-	Arabidopsis thaliana	cis-acting regulatory element involved in light responsiveness
GbPFK04	G-box	CACGTG	369	6	+	Arabidopsis thaliana	cis-acting regulatory element involved in light responsiveness
GbPFK04	G-box	ACACGTG(G/t)CACC	1766	10.5	+	Lycopersicon esculentum	cis-acting regulatory element involved in light responsiveness
GbPFK04	G-box	ACACGTGGC	1786	9	-	Brassica napus	cis-acting regulatory element involved in light responsiveness
GbPFK04	G-box	CACGTG	1788	6	-	Arabidopsis thaliana	cis-acting regulatory element involved in light responsiveness
GbPFK04	G-Box	CACGTG	369	6	+	Pisum sativum	cis-acting regulatory element involved in light responsiveness
GbPFK04	G-Box	CACGTT	740	6	-	Pisum sativum	cis-acting regulatory element involved in light responsiveness
GbPFK04	G-Box	CACGTG	1788	6	-	Pisum sativum	cis-acting regulatory element involved in light responsiveness
GbPFK05	G-Box	CACGTT	1204	6	+	Pisum sativum	cis-acting regulatory element involved in light responsiveness
GbPFK07	G-Box	CACGTT	359	6	-	Pisum sativum	cis-acting regulatory element involved in light responsiveness
GbPFK08	G-Box	CACGTG	1130	6	-	Pisum sativum	cis-acting regulatory element involved in light responsiveness
GbPFK08	G-box	CACGTG	1130	6	-	Arabidopsis thaliana	cis-acting regulatory element involved in light responsiveness
GbPFK08	G-box	CACGAC	1713	6	+	Zea mays	cis-acting regulatory element involved in light responsiveness
GbPFK09	G-box	CACGTC	874	6	+	Zea mays	cis-acting regulatory element involved in light responsiveness
GbPFK09	G-box	CACGAC	1572	6	+	Zea mays	cis-acting regulatory element involved in light responsiveness
GbPFK10	G-box	TACGTG	241	6	+	Arabidopsis thaliana	cis-acting regulatory element involved in light responsiveness
GbPFK11	G-Box	CACGTT	705	6	+	Pisum sativum	cis-acting regulatory element involved in light responsiveness
GbPFK11	G-box	TACGTG	797	6	-	Arabidopsis thaliana	cis-acting regulatory element involved in light responsiveness
GbPFK11	G-box	TACGTG	1296	6	-	Arabidopsis thaliana	cis-acting regulatory element involved in light responsiveness
GbPFK11	G-box	CACGTC	1990	6	-	Zea mays	cis-acting regulatory element involved in light responsiveness
GbPFK12	G-box	CACGTG	460	6	+	Arabidopsis thaliana	cis-acting regulatory element involved in light responsiveness
GbPFK12	G-box	CACGTC	1046	6	-	Zea mays	cis-acting regulatory element involved in light responsiveness
GbPFK12	G-box	ACACGTG(G/t)CACC	1892	10.5	+	Lycopersicon esculentum	cis-acting regulatory element involved in light responsiveness
GbPFK12	G-box	ACACGTGGC	1912	9	-	Brassica napus	cis-acting regulatory element involved in light responsiveness
GbPFK12	G-box	CACGTG	1914	6	-	Arabidopsis thaliana	cis-acting regulatory element involved in light responsiveness
GbPFK12	G-Box	CACGTG	460	6	+	Pisum sativum	cis-acting regulatory element involved in light responsiveness
GbPFK12	G-Box	CACGTT	846	6	-	Pisum sativum	cis-acting regulatory element involved in light responsiveness
GbPFK12	G-Box	CACGTG	1914	6	-	Pisum sativum	cis-acting regulatory element involved in light responsiveness
GbPFK13	G-Box	CACGTGAAA	43	9	-	Pisum sativum	cis-acting regulatory element involved in light responsiveness
GbPFK13	G-Box	CACGTG	46	6	+	Pisum sativum	cis-acting regulatory element involved in light responsiveness
GbPFK13	G-box	GCCACGTGGA	44	9	-	Arabidopsis thaliana	cis-acting regulatory element involved in light responsiveness
GbPFK13	G-box	CACGTG	46	6	+	Arabidopsis thaliana	cis-acting regulatory element involved in light responsiveness
GbPFK13	G-box	TACGTG	857	6	-	Arabidopsis thaliana	cis-acting regulatory element involved in light responsiveness
GbPFK14	G-box	CACGTC	1369	6	-	Zea mays	cis-acting regulatory element involved in light responsiveness
GbPFK14	G-Box	CACGTT	147	6	+	Pisum sativum	cis-acting regulatory element involved in light responsiveness
GbPFK14	G-Box	CACGTT	1976	6	+	Pisum sativum	cis-acting regulatory element involved in light responsiveness
GbPFK15	G-Box	CACGTT	342	6	+	Pisum sativum	cis-acting regulatory element involved in light responsiveness
GbPFK15	G-box	CACGTC	1564	6	-	Zea mays	cis-acting regulatory element involved in light responsiveness
GbPFK17	G-Box	CACGTG	547	6	+	Pisum sativum	cis-acting regulatory element involved in light responsiveness
GbPFK17	G-box	CACGTG	547	6	+	Arabidopsis thaliana	cis-acting regulatory element involved in light responsiveness
GbPFK17	G-box	CACGTC	944	6	-	Zea mays	cis-acting regulatory element involved in light responsiveness
GbPFK17	G-box	CACGAC	1719	6	+	Zea mays	cis-acting regulatory element involved in light responsiveness
GbPFK18	G-box	CACGAC	1569	6	+	Zea mays	cis-acting regulatory element involved in light responsiveness
GbPFKA2	G-Box	CACGTT	477	6	+	Pisum sativum	cis-acting regulatory element involved in light responsiveness
GbPFKA2	G-box	TACGTG	1628	6	+	Arabidopsis thaliana	cis-acting regulatory element involved in light responsiveness
GbPFKA2	G-box	TAACACGTAG	1873	9	-	Brassica oleracea	cis-acting regulatory element involved in light responsiveness
GbPFKA2	G-box	TACGTG	1874	6	+	Arabidopsis thaliana	cis-acting regulatory element involved in light responsiveness
GbPFKB1	G-box	CACGTG	135	6	+	Arabidopsis thaliana	cis-acting regulatory element involved in light responsiveness
GbPFKB1	G-box	TACGTG	1775	6	+	Arabidopsis thaliana	cis-acting regulatory element involved in light responsiveness
GbPFKB1	G-Box	CACGTG	135	6	+	Pisum sativum	cis-acting regulatory element involved in light responsiveness
GbPFPA1	G-box	TAACACGTAG	1845	9	-	Brassica oleracea	cis-acting regulatory element involved in light responsiveness
GbPFPA1	G-box	TACGTG	1846	6	+	Arabidopsis thaliana	cis-acting regulatory element involved in light responsiveness
GbPFPB4	G-box	TACGTG	1540	6	+	Arabidopsis thaliana	cis-acting regulatory element involved in light responsiveness
GbPFK01	GT1-motif	GGTTAA	581	6	-	Arabidopsis thaliana	light responsive element
GbPFK01	GT1-motif	GGTTAA	796	6	-	Arabidopsis thaliana	light responsive element
GbPFK02	GT1-motif	GGTTAA	769	6	+	Arabidopsis thaliana	light responsive element
GbPFK02	GT1-motif	GGTTAA	1792	6	+	Arabidopsis thaliana	light responsive element
GbPFK02	GT1-motif	GGTTAAT	1975	7	+	Avena sativa	light responsive element
GbPFK03	GT1-motif	GGTTAA	1163	6	+	Arabidopsis thaliana	light responsive element
GbPFK05	GT1-motif	GGTTAA	1530	6	+	Arabidopsis thaliana	light responsive element
GbPFK06	GT1-motif	GGTTAA	1367	6	-	Arabidopsis thaliana	light responsive element
GbPFK06	GT1-motif	GGTTAA	1618	6	+	Arabidopsis thaliana	light responsive element
GbPFK09	GT1-motif	GGTTAAT	1004	7	+	Avena sativa	light responsive element
GbPFK10	GT1-motif	GGTTAA	177	6	-	Arabidopsis thaliana	light responsive element
GbPFK10	GT1-motif	GGTTAAT	1931	7	+	Avena sativa	light responsive element
GbPFK11	GT1-motif	GGTTAA	870	6	+	Arabidopsis thaliana	light responsive element
GbPFK12	GT1-motif	GGTTAA	625	6	-	Arabidopsis thaliana	light responsive element
GbPFK13	GT1-motif	GGTTAA	1527	6	+	Arabidopsis thaliana	light responsive element
GbPFK14	GT1-motif	GGTTAA	955	6	+	Arabidopsis thaliana	light responsive element
GbPFK14	GT1-motif	GGTTAA	1196	6	-	Arabidopsis thaliana	light responsive element
GbPFK14	GT1-motif	GGTTAA	1460	6	+	Arabidopsis thaliana	light responsive element
GbPFK15	GT1-motif	GGTTAA	1150	6	+	Arabidopsis thaliana	light responsive element
GbPFK15	GT1-motif	GGTTAA	1391	6	-	Arabidopsis thaliana	light responsive element
GbPFK15	GT1-motif	GGTTAA	1655	6	+	Arabidopsis thaliana	light responsive element
GbPFK16	GT1-motif	GGTTAA	1100	6	+	Arabidopsis thaliana	light responsive element
GbPFK18	GT1-motif	GGTTAAT	20	7	-	Avena sativa	light responsive element
GbPFK18	GT1-motif	GGTTAA	21	6	-	Arabidopsis thaliana	light responsive element
GbPFKB2	GT1-motif	GGTTAA	22	6	-	Arabidopsis thaliana	light responsive element
GbPFKB2	GT1-motif	GGTTAA	44	6	+	Arabidopsis thaliana	light responsive element
GbPFKB2	GT1-motif	GGTTAA	950	6	-	Arabidopsis thaliana	light responsive element
GbPFKB3	GT1-motif	GGTTAAT	1211	7	+	Avena sativa	light responsive element
GbPFKB3	GT1-motif	GGTTAA	1627	6	+	Arabidopsis thaliana	light responsive element
GbPFKB3	GT1-motif	GGTTAA	1646	6	-	Arabidopsis thaliana	light responsive element
GbPFPA1	GT1-motif	GGTTAA	306	6	-	Arabidopsis thaliana	light responsive element
GbPFPB4	GT1-motif	GGTTAA	727	6	+	Arabidopsis thaliana	light responsive element
GbPFPB6	GT1-motif	GGTTAAT	420	7	+	Avena sativa	light responsive element
GbPFPB6	GT1-motif	GGTTAA	1653	6	-	Arabidopsis thaliana	light responsive element
GbPFK02	LTR	CCGAAA	87	6	-	Hordeum vulgare	cis-acting element involved in low-temperature responsiveness
GbPFK03	LTR	CCGAAA	848	6	-	Hordeum vulgare	cis-acting element involved in low-temperature responsiveness
GbPFK03	LTR	CCGAAA	1887	6	+	Hordeum vulgare	cis-acting element involved in low-temperature responsiveness
GbPFK05	LTR	CCGAAA	1523	6	+	Hordeum vulgare	cis-acting element involved in low-temperature responsiveness
GbPFK07	LTR	CCGAAA	589	6	-	Hordeum vulgare	cis-acting element involved in low-temperature responsiveness
GbPFK08	LTR	CCGAAA	1547	6	-	Hordeum vulgare	cis-acting element involved in low-temperature responsiveness
GbPFK08	LTR	CCGAAA	1649	6	+	Hordeum vulgare	cis-acting element involved in low-temperature responsiveness
GbPFK10	LTR	CCGAAA	949	6	-	Hordeum vulgare	cis-acting element involved in low-temperature responsiveness
GbPFK11	LTR	CCGAAA	555	6	-	Hordeum vulgare	cis-acting element involved in low-temperature responsiveness
GbPFK11	LTR	CCGAAA	1557	6	+	Hordeum vulgare	cis-acting element involved in low-temperature responsiveness
GbPFK13	LTR	CCGAAA	1520	6	+	Hordeum vulgare	cis-acting element involved in low-temperature responsiveness
GbPFK16	LTR	CCGAAA	1261	6	+	Hordeum vulgare	cis-acting element involved in low-temperature responsiveness
GbPFK17	LTR	CCGAAA	844	6	+	Hordeum vulgare	cis-acting element involved in low-temperature responsiveness
GbPFK17	LTR	CCGAAA	1556	6	-	Hordeum vulgare	cis-acting element involved in low-temperature responsiveness
GbPFK17	LTR	CCGAAA	1658	6	+	Hordeum vulgare	cis-acting element involved in low-temperature responsiveness
GbPFKB1	LTR	CCGAAA	1066	6	-	Hordeum vulgare	cis-acting element involved in low-temperature responsiveness
GbPFK02	MBS	CAACTG	146	6	-	Arabidopsis thaliana	MYB binding site involved in drought-inducibility
GbPFK02	MBS	CAACTG	1334	6	+	Arabidopsis thaliana	MYB binding site involved in drought-inducibility
GbPFK03	MBS	CAACTG	1356	6	-	Arabidopsis thaliana	MYB binding site involved in drought-inducibility
GbPFK04	MBS	CAACTG	623	6	+	Arabidopsis thaliana	MYB binding site involved in drought-inducibility
GbPFK04	MBS	CAACTG	699	6	-	Arabidopsis thaliana	MYB binding site involved in drought-inducibility
GbPFK04	MBS	CAACTG	817	6	-	Arabidopsis thaliana	MYB binding site involved in drought-inducibility
GbPFK04	MBS	CAACTG	1056	6	-	Arabidopsis thaliana	MYB binding site involved in drought-inducibility
GbPFK08	MBS	CAACTG	297	6	-	Arabidopsis thaliana	MYB binding site involved in drought-inducibility
GbPFK08	MBS	CAACTG	1935	6	-	Arabidopsis thaliana	MYB binding site involved in drought-inducibility
GbPFK10	MBS	CAACTG	63	6	+	Arabidopsis thaliana	MYB binding site involved in drought-inducibility
GbPFK10	MBS	CAACTG	195	6	-	Arabidopsis thaliana	MYB binding site involved in drought-inducibility
GbPFK10	MBS	CAACTG	887	6	-	Arabidopsis thaliana	MYB binding site involved in drought-inducibility
GbPFK10	MBS	CAACTG	918	6	+	Arabidopsis thaliana	MYB binding site involved in drought-inducibility
GbPFK10	MBS	CAACTG	1116	6	+	Arabidopsis thaliana	MYB binding site involved in drought-inducibility
GbPFK11	MBS	CAACTG	613	6	+	Arabidopsis thaliana	MYB binding site involved in drought-inducibility
GbPFK11	MBS	CAACTG	1021	6	-	Arabidopsis thaliana	MYB binding site involved in drought-inducibility
GbPFK11	MBS	CAACTG	1979	6	-	Arabidopsis thaliana	MYB binding site involved in drought-inducibility
GbPFK12	MBS	CAACTG	790	6	-	Arabidopsis thaliana	MYB binding site involved in drought-inducibility
GbPFK12	MBS	CAACTG	1147	6	-	Arabidopsis thaliana	MYB binding site involved in drought-inducibility
GbPFK13	MBS	CAACTG	32	6	-	Arabidopsis thaliana	MYB binding site involved in drought-inducibility
GbPFK14	MBS	CAACTG	545	6	-	Arabidopsis thaliana	MYB binding site involved in drought-inducibility
GbPFK15	MBS	CAACTG	740	6	-	Arabidopsis thaliana	MYB binding site involved in drought-inducibility
GbPFK16	MBS	CAACTG	943	6	-	Arabidopsis thaliana	MYB binding site involved in drought-inducibility
GbPFK17	MBS	CAACTG	1941	6	-	Arabidopsis thaliana	MYB binding site involved in drought-inducibility
GbPFKA2	MBS	CAACTG	139	6	-	Arabidopsis thaliana	MYB binding site involved in drought-inducibility
GbPFKB3	MBS	CAACTG	893	6	+	Arabidopsis thaliana	MYB binding site involved in drought-inducibility
GbPFPB6	MBS	CAACTG	346	6	+	Arabidopsis thaliana	MYB binding site involved in drought-inducibility
GbPFK01	MYB	CAACCA	56	6	-	Arabidopsis thaliana
GbPFK01	MYB	TAACCA	389	6	-	Arabidopsis thaliana
GbPFK01	MYB	TAACCA	582	6	+	Arabidopsis thaliana
GbPFK01	MYB	CAACCA	619	6	+	Arabidopsis thaliana
GbPFK01	MYB	TAACCA	797	6	+	Arabidopsis thaliana
GbPFK01	MYB	CAACCA	1301	6	-	Arabidopsis thaliana
GbPFK01	MYB	CAACCA	1937	6	-	Arabidopsis thaliana
GbPFK02	MYB	CAACCA	1464	6	+	Arabidopsis thaliana
GbPFK02	MYB	TAACCA	1791	6	-	Arabidopsis thaliana
GbPFK02	Myb	CAACTG	146	6	-	Arabidopsis thaliana
GbPFK02	Myb	CAACTG	1334	6	+	Arabidopsis thaliana
GbPFK03	MYB	TAACCA	117	6	+	Arabidopsis thaliana
GbPFK03	MYB	TAACCA	1162	6	-	Arabidopsis thaliana
GbPFK03	Myb	TAACTG	954	6	-	Arabidopsis thaliana
GbPFK03	Myb	CAACTG	1356	6	-	Arabidopsis thaliana
GbPFK04	MYB	CAACCA	411	6	-	Arabidopsis thaliana
GbPFK04	MYB	TAACCA	1039	6	+	Arabidopsis thaliana
GbPFK04	MYB	CAACAG	1975	6	-	Arabidopsis thaliana
GbPFK04	Myb	CAACTG	623	6	+	Arabidopsis thaliana
GbPFK04	Myb	CAACTG	699	6	-	Arabidopsis thaliana
GbPFK04	Myb	CAACTG	817	6	-	Arabidopsis thaliana
GbPFK04	Myb	CAACTG	1056	6	-	Arabidopsis thaliana
GbPFK05	Myb	TAACTG	1196	6	+	Arabidopsis thaliana
GbPFK05	MYB	CAACCA	1157	6	-	Arabidopsis thaliana
GbPFK05	MYB	CAACCA	1688	6	-	Arabidopsis thaliana
GbPFK05	MYB	TAACCA	1859	6	-	Arabidopsis thaliana
GbPFK06	MYB	CAACCA	294	6	-	Arabidopsis thaliana
GbPFK06	MYB	TAACCA	346	6	-	Arabidopsis thaliana
GbPFK06	MYB	CAACCA	958	6	+	Arabidopsis thaliana
GbPFK06	MYB	TAACCA	1368	6	+	Arabidopsis thaliana
GbPFK06	MYB	TAACCA	1617	6	-	Arabidopsis thaliana
GbPFK07	Myb	TAACTG	423	6	-	Arabidopsis thaliana
GbPFK07	MYB	CAACCA	646	6	-	Arabidopsis thaliana
GbPFK07	MYB	CAACCA	1126	6	-	Arabidopsis thaliana
GbPFK07	MYB	CAACCA	1308	6	+	Arabidopsis thaliana
GbPFK08	MYB	CAACCA	189	6	-	Arabidopsis thaliana
GbPFK08	MYB	CAACCA	1743	6	+	Arabidopsis thaliana
GbPFK08	MYB	TAACCA	1799	6	+	Arabidopsis thaliana
GbPFK08	MYB	CAACCA	1843	6	-	Arabidopsis thaliana
GbPFK08	MYB	TAACCA	1900	6	-	Arabidopsis thaliana
GbPFK08	Myb	CAACTG	297	6	-	Arabidopsis thaliana
GbPFK08	Myb	TAACTG	1469	6	+	Arabidopsis thaliana
GbPFK08	Myb	CAACTG	1935	6	-	Arabidopsis thaliana
GbPFK09	Myb	TAACTG	61	6	+	Arabidopsis thaliana
GbPFK09	Myb	TAACTG	972	6	+	Arabidopsis thaliana
GbPFK09	MYB	TAACCA	1003	6	-	Arabidopsis thaliana
GbPFK10	MYB	TAACCA	178	6	+	Arabidopsis thaliana
GbPFK10	MYB	CAACAG	815	6	+	Arabidopsis thaliana
GbPFK10	MYB	CAACCA	1172	6	+	Arabidopsis thaliana
GbPFK10	MYB	CAACCA	1444	6	+	Arabidopsis thaliana
GbPFK10	Myb	CAACTG	63	6	+	Arabidopsis thaliana
GbPFK10	Myb	CAACTG	195	6	-	Arabidopsis thaliana
GbPFK10	Myb	CAACTG	887	6	-	Arabidopsis thaliana
GbPFK10	Myb	CAACTG	918	6	+	Arabidopsis thaliana
GbPFK10	Myb	CAACTG	1116	6	+	Arabidopsis thaliana
GbPFK11	Myb	CAACTG	613	6	+	Arabidopsis thaliana
GbPFK11	Myb	TAACTG	661	6	-	Arabidopsis thaliana
GbPFK11	Myb	CAACTG	1021	6	-	Arabidopsis thaliana
GbPFK11	Myb	TAACTG	1936	6	-	Arabidopsis thaliana
GbPFK11	Myb	CAACTG	1979	6	-	Arabidopsis thaliana
GbPFK11	MYB	CAACAG	1693	6	+	Arabidopsis thaliana
GbPFK12	Myb	TAACTG	714	6	+	Arabidopsis thaliana
GbPFK12	Myb	CAACTG	790	6	-	Arabidopsis thaliana
GbPFK12	Myb	CAACTG	1147	6	-	Arabidopsis thaliana
GbPFK12	MYB	CAACCA	74	6	-	Arabidopsis thaliana
GbPFK12	MYB	CAACCA	502	6	-	Arabidopsis thaliana
GbPFK12	MYB	TAACCA	626	6	+	Arabidopsis thaliana
GbPFK12	MYB	TAACCA	1130	6	+	Arabidopsis thaliana
GbPFK13	Myb	CAACTG	32	6	-	Arabidopsis thaliana
GbPFK13	MYB	CAACCA	1278	6	-	Arabidopsis thaliana
GbPFK13	MYB	TAACCA	1602	6	-	Arabidopsis thaliana
GbPFK13	MYB	TAACCA	1826	6	-	Arabidopsis thaliana
GbPFK14	Myb	CAACTG	545	6	-	Arabidopsis thaliana
GbPFK14	MYB	TAACCA	153	6	-	Arabidopsis thaliana
GbPFK14	MYB	CAACCA	777	6	+	Arabidopsis thaliana
GbPFK14	MYB	TAACCA	1197	6	+	Arabidopsis thaliana
GbPFK14	MYB	CAACCA	1321	6	+	Arabidopsis thaliana
GbPFK14	MYB	TAACCA	1459	6	-	Arabidopsis thaliana
GbPFK15	MYB	TAACCA	348	6	-	Arabidopsis thaliana
GbPFK15	MYB	CAACCA	972	6	+	Arabidopsis thaliana
GbPFK15	MYB	TAACCA	1392	6	+	Arabidopsis thaliana
GbPFK15	MYB	CAACCA	1516	6	+	Arabidopsis thaliana
GbPFK15	MYB	TAACCA	1654	6	-	Arabidopsis thaliana
GbPFK15	Myb	CAACTG	740	6	-	Arabidopsis thaliana
GbPFK16	MYB	CAACCA	620	6	-	Arabidopsis thaliana
GbPFK16	MYB	TAACCA	1099	6	-	Arabidopsis thaliana
GbPFK16	MYB	CAACCA	1184	6	-	Arabidopsis thaliana
GbPFK16	MYB	TAACCA	1351	6	-	Arabidopsis thaliana
GbPFK16	Myb	CAACTG	943	6	-	Arabidopsis thaliana
GbPFK16	Myb	TAACTG	1951	6	-	Arabidopsis thaliana
GbPFK17	Myb	TAACTG	1478	6	+	Arabidopsis thaliana
GbPFK17	Myb	CAACTG	1941	6	-	Arabidopsis thaliana
GbPFK17	MYB	TAACCA	213	6	+	Arabidopsis thaliana
GbPFK17	MYB	CAACAG	1025	6	+	Arabidopsis thaliana
GbPFK17	MYB	CAACAG	1725	6	+	Arabidopsis thaliana
GbPFK17	MYB	CAACCA	1749	6	+	Arabidopsis thaliana
GbPFK17	MYB	TAACCA	1805	6	+	Arabidopsis thaliana
GbPFK17	MYB	CAACCA	1849	6	-	Arabidopsis thaliana
GbPFK17	MYB	TAACCA	1906	6	-	Arabidopsis thaliana
GbPFK18	MYB	TAACCA	22	6	+	Arabidopsis thaliana
GbPFK18	MYB	TAACCA	1762	6	+	Arabidopsis thaliana
GbPFKA2	MYB	CAACAG	136	6	+	Arabidopsis thaliana
GbPFKA2	MYB	CAACAG	164	6	+	Arabidopsis thaliana
GbPFKA2	Myb	CAACTG	139	6	-	Arabidopsis thaliana
GbPFKA2	Myb	TAACTG	929	6	-	Arabidopsis thaliana
GbPFKB1	MYB	TAACCA	945	6	-	Arabidopsis thaliana
GbPFKB1	MYB	CAACAG	1131	6	-	Arabidopsis thaliana
GbPFKB1	MYB	TAACCA	1301	6	+	Arabidopsis thaliana
GbPFKB2	MYB	TAACCA	23	6	+	Arabidopsis thaliana
GbPFKB2	MYB	TAACCA	1310	6	-	Arabidopsis thaliana
GbPFKB2	MYB	CAACCA	1346	6	-	Arabidopsis thaliana
GbPFKB2	MYB	CAACCA	1667	6	+	Arabidopsis thaliana
GbPFKB3	Myb	CAACTG	893	6	+	Arabidopsis thaliana
GbPFKB3	Myb	TAACTG	1984	6	-	Arabidopsis thaliana
GbPFKB3	MYB	CAACAG	160	6	-	Arabidopsis thaliana
GbPFKB3	MYB	CAACCA	958	6	+	Arabidopsis thaliana
GbPFKB3	MYB	TAACCA	1626	6	-	Arabidopsis thaliana
GbPFPA1	MYB	CAACCA	262	6	-	Arabidopsis thaliana
GbPFPA1	MYB	TAACCA	307	6	+	Arabidopsis thaliana
GbPFPB4	MYB	TAACCA	726	6	-	Arabidopsis thaliana
GbPFPB4	MYB	CAACAG	893	6	-	Arabidopsis thaliana
GbPFPB4	MYB	TAACCA	1071	6	+	Arabidopsis thaliana
GbPFPB5	MYB	TAACCA	1132	6	+	Arabidopsis thaliana
GbPFPB5	MYB	CAACCA	1546	6	-	Arabidopsis thaliana
GbPFPB5	MYB	CAACCA	1872	6	+	Arabidopsis thaliana
GbPFPB6	MYB	CAACAG	206	6	-	Arabidopsis thaliana
GbPFPB6	MYB	CAACCA	1053	6	+	Arabidopsis thaliana
GbPFPB6	MYB	CAACAG	1491	6	+	Arabidopsis thaliana
GbPFPB6	Myb	CAACTG	346	6	+	Arabidopsis thaliana
GbPFPB6	Myb	TAACTG	1391	6	-	Arabidopsis thaliana
GbPFPB6	Myb	TAACTG	1984	6	-	Arabidopsis thaliana
GbPFK01	MYB recognition site	CCGTTG	1891	6	-	Arabidopsis thaliana
GbPFK02	MYB recognition site	CCGTTG	1725	6	+	Arabidopsis thaliana
GbPFK05	MYB recognition site	CCGTTG	1443	6	-	Arabidopsis thaliana
GbPFK07	MYB recognition site	CCGTTG	936	6	-	Arabidopsis thaliana
GbPFK11	MYB recognition site	CCGTTG	1777	6	+	Arabidopsis thaliana
GbPFKB3	MYB recognition site	CCGTTG	1635	6	+	Arabidopsis thaliana
GbPFK01	MYB-like sequence	TAACCA	389	6	-	Arabidopsis thaliana
GbPFK01	MYB-like sequence	TAACCA	582	6	+	Arabidopsis thaliana
GbPFK01	MYB-like sequence	TAACCA	797	6	+	Arabidopsis thaliana
GbPFK02	MYB-like sequence	TAACCA	1791	6	-	Arabidopsis thaliana
GbPFK03	MYB-like sequence	TAACCA	117	6	+	Arabidopsis thaliana
GbPFK03	MYB-like sequence	TAACCA	1162	6	-	Arabidopsis thaliana
GbPFK04	MYB-like sequence	TAACCA	1039	6	+	Arabidopsis thaliana
GbPFK05	MYB-like sequence	TAACCA	1859	6	-	Arabidopsis thaliana
GbPFK06	MYB-like sequence	TAACCA	346	6	-	Arabidopsis thaliana
GbPFK06	MYB-like sequence	TAACCA	1368	6	+	Arabidopsis thaliana
GbPFK06	MYB-like sequence	TAACCA	1617	6	-	Arabidopsis thaliana
GbPFK08	MYB-like sequence	TAACCA	1799	6	+	Arabidopsis thaliana
GbPFK08	MYB-like sequence	TAACCA	1900	6	-	Arabidopsis thaliana
GbPFK09	MYB-like sequence	TAACCA	1003	6	-	Arabidopsis thaliana
GbPFK10	MYB-like sequence	TAACCA	178	6	+	Arabidopsis thaliana
GbPFK12	MYB-like sequence	TAACCA	626	6	+	Arabidopsis thaliana
GbPFK12	MYB-like sequence	TAACCA	1130	6	+	Arabidopsis thaliana
GbPFK13	MYB-like sequence	TAACCA	1602	6	-	Arabidopsis thaliana
GbPFK13	MYB-like sequence	TAACCA	1826	6	-	Arabidopsis thaliana
GbPFK14	MYB-like sequence	TAACCA	153	6	-	Arabidopsis thaliana
GbPFK14	MYB-like sequence	TAACCA	1197	6	+	Arabidopsis thaliana
GbPFK14	MYB-like sequence	TAACCA	1459	6	-	Arabidopsis thaliana
GbPFK15	MYB-like sequence	TAACCA	348	6	-	Arabidopsis thaliana
GbPFK15	MYB-like sequence	TAACCA	1392	6	+	Arabidopsis thaliana
GbPFK15	MYB-like sequence	TAACCA	1654	6	-	Arabidopsis thaliana
GbPFK16	MYB-like sequence	TAACCA	1099	6	-	Arabidopsis thaliana
GbPFK16	MYB-like sequence	TAACCA	1351	6	-	Arabidopsis thaliana
GbPFK17	MYB-like sequence	TAACCA	213	6	+	Arabidopsis thaliana
GbPFK17	MYB-like sequence	TAACCA	1805	6	+	Arabidopsis thaliana
GbPFK17	MYB-like sequence	TAACCA	1906	6	-	Arabidopsis thaliana
GbPFK18	MYB-like sequence	TAACCA	22	6	+	Arabidopsis thaliana
GbPFK18	MYB-like sequence	TAACCA	1762	6	+	Arabidopsis thaliana
GbPFKB1	MYB-like sequence	TAACCA	945	6	-	Arabidopsis thaliana
GbPFKB1	MYB-like sequence	TAACCA	1301	6	+	Arabidopsis thaliana
GbPFKB2	MYB-like sequence	TAACCA	23	6	+	Arabidopsis thaliana
GbPFKB2	MYB-like sequence	TAACCA	1310	6	-	Arabidopsis thaliana
GbPFKB3	MYB-like sequence	TAACCA	1626	6	-	Arabidopsis thaliana
GbPFPA1	MYB-like sequence	TAACCA	307	6	+	Arabidopsis thaliana
GbPFPB4	MYB-like sequence	TAACCA	726	6	-	Arabidopsis thaliana
GbPFPB4	MYB-like sequence	TAACCA	1071	6	+	Arabidopsis thaliana
GbPFPB5	MYB-like sequence	TAACCA	1132	6	+	Arabidopsis thaliana
GbPFK01	Myc	TCTCTTA	493	7	-	Arabidopsis thaliana
GbPFK01	MYC	CATTTG	395	6	-	Arabidopsis thaliana
GbPFK01	MYC	CATTTG	961	6	+	Arabidopsis thaliana
GbPFK01	MYC	CATGTG	1933	6	-	Arabidopsis thaliana
GbPFK02	MYC	CATGTG	206	6	+	Arabidopsis thaliana
GbPFK02	MYC	CATTTG	241	6	+	Arabidopsis thaliana
GbPFK02	MYC	CAATTG	278	6	+	Arabidopsis thaliana
GbPFK02	MYC	CATGTG	501	6	+	Arabidopsis thaliana
GbPFK02	MYC	CATGTG	529	6	+	Arabidopsis thaliana
GbPFK02	MYC	CAATTG	1524	6	-	Arabidopsis thaliana
GbPFK02	MYC	CATGTG	1559	6	-	Arabidopsis thaliana
GbPFK02	MYC	CATGTG	1626	6	+	Arabidopsis thaliana
GbPFK03	Myc	TCTCTTA	293	7	+	Arabidopsis thaliana
GbPFK03	MYC	CATTTG	729	6	+	Arabidopsis thaliana
GbPFK04	MYC	CATTTG	221	6	+	Arabidopsis thaliana
GbPFK04	MYC	CATTTG	319	6	+	Arabidopsis thaliana
GbPFK04	MYC	CAATTG	1050	6	-	Arabidopsis thaliana
GbPFK04	MYC	CAATTG	1551	6	-	Arabidopsis thaliana
GbPFK04	MYC	CATTTG	1594	6	+	Arabidopsis thaliana
GbPFK05	MYC	CATTTG	598	6	-	Arabidopsis thaliana
GbPFK05	MYC	CATGTG	1682	6	-	Arabidopsis thaliana
GbPFK05	MYC	CATGTG	1684	6	+	Arabidopsis thaliana
GbPFK05	MYC	CATTTG	1706	6	+	Arabidopsis thaliana
GbPFK05	Myc	TCTCTTA	1840	7	+	Arabidopsis thaliana
GbPFK06	MYC	CATGTG	260	6	-	Arabidopsis thaliana
GbPFK06	MYC	CATGTG	544	6	+	Arabidopsis thaliana
GbPFK06	MYC	CAATTG	566	6	+	Arabidopsis thaliana
GbPFK06	MYC	CATTTG	604	6	+	Arabidopsis thaliana
GbPFK06	MYC	CAATTG	728	6	+	Arabidopsis thaliana
GbPFK06	MYC	CATTTG	1518	6	-	Arabidopsis thaliana
GbPFK06	MYC	CATTTG	1556	6	+	Arabidopsis thaliana
GbPFK07	MYC	CATTTG	870	6	-	Arabidopsis thaliana
GbPFK07	MYC	CATTTG	1002	6	-	Arabidopsis thaliana
GbPFK07	MYC	CATTTG	1763	6	-	Arabidopsis thaliana
GbPFK08	Myc	TCTCTTA	130	7	-	Arabidopsis thaliana
GbPFK08	MYC	CATGTG	694	6	-	Arabidopsis thaliana
GbPFK08	MYC	CATGTG	696	6	+	Arabidopsis thaliana
GbPFK08	MYC	CATGTG	965	6	-	Arabidopsis thaliana
GbPFK08	MYC	CATGTG	1516	6	-	Arabidopsis thaliana
GbPFK08	MYC	CAATTG	1873	6	-	Arabidopsis thaliana
GbPFK09	MYC	CATGTG	590	6	+	Arabidopsis thaliana
GbPFK10	MYC	CATTTG	110	6	+	Arabidopsis thaliana
GbPFK10	MYC	CATGTG	255	6	+	Arabidopsis thaliana
GbPFK10	MYC	CATTTG	290	6	+	Arabidopsis thaliana
GbPFK10	MYC	CAATTG	327	6	+	Arabidopsis thaliana
GbPFK10	MYC	CAATTG	1504	6	-	Arabidopsis thaliana
GbPFK10	MYC	CATGTG	1606	6	+	Arabidopsis thaliana
GbPFK11	MYC	CATTTG	140	6	+	Arabidopsis thaliana
GbPFK11	MYC	CAATTG	1150	6	-	Arabidopsis thaliana
GbPFK12	MYC	CATTTG	312	6	+	Arabidopsis thaliana
GbPFK12	MYC	CATTTG	410	6	+	Arabidopsis thaliana
GbPFK12	MYC	CAATTG	1141	6	-	Arabidopsis thaliana
GbPFK12	MYC	CAATTG	1675	6	-	Arabidopsis thaliana
GbPFK12	MYC	CATTTG	1718	6	+	Arabidopsis thaliana
GbPFK13	MYC	CATGTG	89	6	+	Arabidopsis thaliana
GbPFK13	MYC	CATGTG	1386	6	-	Arabidopsis thaliana
GbPFK13	MYC	CATGTG	1673	6	-	Arabidopsis thaliana
GbPFK13	MYC	CATGTG	1675	6	+	Arabidopsis thaliana
GbPFK13	MYC	CATTTG	1697	6	+	Arabidopsis thaliana
GbPFK13	Myc	TCTCTTA	1807	7	+	Arabidopsis thaliana
GbPFK14	MYC	CATGTG	361	6	+	Arabidopsis thaliana
GbPFK14	MYC	CATTTG	383	6	+	Arabidopsis thaliana
GbPFK14	MYC	CATGTG	421	6	+	Arabidopsis thaliana
GbPFK14	MYC	CATTTG	1364	6	-	Arabidopsis thaliana
GbPFK14	MYC	CATTTG	1402	6	+	Arabidopsis thaliana
GbPFK15	MYC	CATGTG	556	6	+	Arabidopsis thaliana
GbPFK15	MYC	CATTTG	578	6	+	Arabidopsis thaliana
GbPFK15	MYC	CATGTG	616	6	+	Arabidopsis thaliana
GbPFK15	MYC	CATTTG	1559	6	-	Arabidopsis thaliana
GbPFK15	MYC	CATTTG	1597	6	+	Arabidopsis thaliana
GbPFK16	MYC	CAATTG	1306	6	-	Arabidopsis thaliana
GbPFK16	MYC	CATTTG	1381	6	+	Arabidopsis thaliana
GbPFK17	MYC	CAATTG	347	6	+	Arabidopsis thaliana
GbPFK17	MYC	CATTTG	619	6	+	Arabidopsis thaliana
GbPFK17	MYC	CAATTG	751	6	+	Arabidopsis thaliana
GbPFK17	MYC	CATGTG	935	6	-	Arabidopsis thaliana
GbPFK17	MYC	CATGTG	1525	6	-	Arabidopsis thaliana
GbPFK17	MYC	CATGTG	1527	6	+	Arabidopsis thaliana
GbPFK17	Myc	TCTCTTA	93	7	-	Arabidopsis thaliana
GbPFK18	MYC	CATGTG	615	6	+	Arabidopsis thaliana
GbPFK18	MYC	CATGTG	875	6	+	Arabidopsis thaliana
GbPFKA2	MYC	CATTTG	82	6	-	Arabidopsis thaliana
GbPFKA2	MYC	CATGTG	721	6	-	Arabidopsis thaliana
GbPFKA2	MYC	CATGTG	1034	6	+	Arabidopsis thaliana
GbPFKA2	MYC	CATGTG	1130	6	-	Arabidopsis thaliana
GbPFKA2	MYC	CATGTG	1142	6	+	Arabidopsis thaliana
GbPFKA2	MYC	CATGTG	1283	6	+	Arabidopsis thaliana
GbPFKB1	MYC	CATTTG	620	6	-	Arabidopsis thaliana
GbPFKB1	MYC	CATTTG	957	6	-	Arabidopsis thaliana
GbPFKB1	MYC	CAATTG	1052	6	-	Arabidopsis thaliana
GbPFKB2	MYC	CAATTG	215	6	+	Arabidopsis thaliana
GbPFKB2	MYC	CATTTG	466	6	+	Arabidopsis thaliana
GbPFKB3	MYC	CATTTG	564	6	+	Arabidopsis thaliana
GbPFKB3	MYC	CATTTG	1855	6	-	Arabidopsis thaliana
GbPFPA1	MYC	CATTTG	681	6	-	Arabidopsis thaliana
GbPFPA1	MYC	CATGTG	797	6	-	Arabidopsis thaliana
GbPFPA1	MYC	CATGTG	1106	6	+	Arabidopsis thaliana
GbPFPA1	MYC	CATTTG	1305	6	+	Arabidopsis thaliana
GbPFPA1	MYC	CATGTG	1335	6	+	Arabidopsis thaliana
GbPFPA1	MYC	CATGTG	1797	6	+	Arabidopsis thaliana
GbPFPA1	Myc	TCTCTTA	402	7	+	Arabidopsis thaliana
GbPFPB4	MYC	CATTTG	416	6	-	Arabidopsis thaliana
GbPFPB4	MYC	CATTTG	1483	6	-	Arabidopsis thaliana
GbPFPB5	MYC	CAATTG	13	6	+	Arabidopsis thaliana
GbPFPB5	MYC	CAATTG	55	6	+	Arabidopsis thaliana
GbPFPB5	MYC	CATTTG	306	6	+	Arabidopsis thaliana
GbPFPB5	Myc	TCTCTTA	1658	7	-	Arabidopsis thaliana
GbPFPB6	MYC	CATTTG	43	6	+	Arabidopsis thaliana
GbPFPB6	MYC	CATTTG	1855	6	-	Arabidopsis thaliana
GbPFK01	STRE	AGGGG	403	5	+	Arabidopsis thaliana
GbPFK01	STRE	AGGGG	652	5	-	Arabidopsis thaliana
GbPFK02	STRE	AGGGG	1661	5	-	Arabidopsis thaliana
GbPFK02	STRE	AGGGG	1738	5	-	Arabidopsis thaliana
GbPFK03	STRE	AGGGG	1005	5	-	Arabidopsis thaliana
GbPFK04	STRE	AGGGG	230	5	+	Arabidopsis thaliana
GbPFK05	STRE	AGGGG	1988	5	+	Arabidopsis thaliana
GbPFK06	STRE	AGGGG	1574	5	+	Arabidopsis thaliana
GbPFK07	STRE	AGGGG	265	5	+	Arabidopsis thaliana
GbPFK07	STRE	AGGGG	453	5	-	Arabidopsis thaliana
GbPFK07	STRE	AGGGG	788	5	+	Arabidopsis thaliana
GbPFK08	STRE	AGGGG	749	5	+	Arabidopsis thaliana
GbPFK08	STRE	AGGGG	1062	5	-	Arabidopsis thaliana
GbPFK08	STRE	AGGGG	1611	5	+	Arabidopsis thaliana
GbPFK08	STRE	AGGGG	1625	5	-	Arabidopsis thaliana
GbPFK09	STRE	AGGGG	191	5	+	Arabidopsis thaliana
GbPFK09	STRE	AGGGG	624	5	+	Arabidopsis thaliana
GbPFK09	STRE	AGGGG	668	5	-	Arabidopsis thaliana
GbPFK09	STRE	AGGGG	1100	5	-	Arabidopsis thaliana
GbPFK10	STRE	AGGGG	1832	5	-	Arabidopsis thaliana
GbPFK11	STRE	AGGGG	524	5	-	Arabidopsis thaliana
GbPFK11	STRE	AGGGG	712	5	-	Arabidopsis thaliana
GbPFK12	STRE	AGGGG	321	5	+	Arabidopsis thaliana
GbPFK13	STRE	AGGGG	224	5	-	Arabidopsis thaliana
GbPFK14	STRE	AGGGG	1244	5	+	Arabidopsis thaliana
GbPFK14	STRE	AGGGG	1331	5	+	Arabidopsis thaliana
GbPFK15	STRE	AGGGG	1439	5	+	Arabidopsis thaliana
GbPFK15	STRE	AGGGG	1526	5	+	Arabidopsis thaliana
GbPFK16	STRE	AGGGG	1228	5	+	Arabidopsis thaliana
GbPFK17	STRE	AGGGG	152	5	+	Arabidopsis thaliana
GbPFK17	STRE	AGGGG	703	5	+	Arabidopsis thaliana
GbPFK17	STRE	AGGGG	1620	5	+	Arabidopsis thaliana
GbPFK17	STRE	AGGGG	1634	5	-	Arabidopsis thaliana
GbPFK18	STRE	AGGGG	649	5	+	Arabidopsis thaliana
GbPFK18	STRE	AGGGG	694	5	-	Arabidopsis thaliana
GbPFK18	STRE	AGGGG	1094	5	-	Arabidopsis thaliana
GbPFKA2	STRE	AGGGG	23	5	+	Arabidopsis thaliana
GbPFKA2	STRE	AGGGG	1417	5	+	Arabidopsis thaliana
GbPFKB1	STRE	AGGGG	551	5	+	Arabidopsis thaliana
GbPFKB1	STRE	AGGGG	753	5	+	Arabidopsis thaliana
GbPFKB1	STRE	AGGGG	985	5	-	Arabidopsis thaliana
GbPFKB2	STRE	AGGGG	479	5	+	Arabidopsis thaliana
GbPFPA1	STRE	AGGGG	363	5	-	Arabidopsis thaliana
GbPFPA1	STRE	AGGGG	470	5	-	Arabidopsis thaliana
GbPFPA1	STRE	AGGGG	1380	5	-	Arabidopsis thaliana
GbPFPA1	STRE	AGGGG	1461	5	-	Arabidopsis thaliana
GbPFPB4	STRE	AGGGG	347	5	+	Arabidopsis thaliana
GbPFPB4	STRE	AGGGG	1972	5	+	Arabidopsis thaliana
GbPFPB6	STRE	AGGGG	1326	5	+	Arabidopsis thaliana
GbPFK08	TC-rich repeats	GTTTTCTTAC	1699	9	-	Nicotiana tabacum	cis-acting element involved in defense and stress responsiveness
GbPFK08	TC-rich repeats	ATTCTCTAAC	1986	9	-	Nicotiana tabacum	cis-acting element involved in defense and stress responsiveness
GbPFK11	TC-rich repeats	ATTCTCTAAC	1507	9	-	Nicotiana tabacum	cis-acting element involved in defense and stress responsiveness
GbPFK13	TC-rich repeats	GTTTTCTTAC	393	9	+	Nicotiana tabacum	cis-acting element involved in defense and stress responsiveness
GbPFK13	TC-rich repeats	ATTCTCTAAC	1448	9	+	Nicotiana tabacum	cis-acting element involved in defense and stress responsiveness
GbPFK17	TC-rich repeats	ATTCTCTAAC	467	9	-	Nicotiana tabacum	cis-acting element involved in defense and stress responsiveness
GbPFK17	TC-rich repeats	GTTTTCTTAC	1705	9	-	Nicotiana tabacum	cis-acting element involved in defense and stress responsiveness
GbPFKA2	TC-rich repeats	GTTTTCTTAC	840	9	+	Nicotiana tabacum	cis-acting element involved in defense and stress responsiveness
GbPFKB2	TC-rich repeats	ATTCTCTAAC	1531	9	+	Nicotiana tabacum	cis-acting element involved in defense and stress responsiveness
GbPFPA1	TC-rich repeats	ATTCTCTAAC	111	9	+	Nicotiana tabacum	cis-acting element involved in defense and stress responsiveness
GbPFPB5	TC-rich repeats	GTTTTCTTAC	547	9	+	Nicotiana tabacum	cis-acting element involved in defense and stress responsiveness
GbPFPB5	TC-rich repeats	ATTCTCTAAC	1657	9	-	Nicotiana tabacum	cis-acting element involved in defense and stress responsiveness
GbPFPB5	TC-rich repeats	ATTCTCTAAC	1731	9	+	Nicotiana tabacum	cis-acting element involved in defense and stress responsiveness
GbPFK02	TCT-motif	TCTTAC	80	6	+	Arabidopsis thaliana	part of a light responsive element
GbPFK03	TCT-motif	TCTTAC	295	6	+	Arabidopsis thaliana	part of a light responsive element
GbPFK03	TCT-motif	TCTTAC	513	6	-	Arabidopsis thaliana	part of a light responsive element
GbPFK05	TCT-motif	TCTTAC	1298	6	+	Arabidopsis thaliana	part of a light responsive element
GbPFK06	TCT-motif	TCTTAC	1786	6	+	Arabidopsis thaliana	part of a light responsive element
GbPFK07	TCT-motif	TCTTAC	1363	6	-	Arabidopsis thaliana	part of a light responsive element
GbPFK08	TCT-motif	TCTTAC	1699	6	-	Arabidopsis thaliana	part of a light responsive element
GbPFK09	TCT-motif	TCTTAC	138	6	-	Arabidopsis thaliana	part of a light responsive element
GbPFK10	TCT-motif	TCTTAC	129	6	+	Arabidopsis thaliana	part of a light responsive element
GbPFK11	TCT-motif	TCTTAC	53	6	+	Arabidopsis thaliana	part of a light responsive element
GbPFK11	TCT-motif	TCTTAC	410	6	+	Arabidopsis thaliana	part of a light responsive element
GbPFK17	TCT-motif	TCTTAC	250	6	-	Arabidopsis thaliana	part of a light responsive element
GbPFK17	TCT-motif	TCTTAC	1705	6	-	Arabidopsis thaliana	part of a light responsive element
GbPFKA2	TCT-motif	TCTTAC	6	6	-	Arabidopsis thaliana	part of a light responsive element
GbPFKB1	TCT-motif	TCTTAC	1119	6	-	Arabidopsis thaliana	part of a light responsive element
GbPFKB2	TCT-motif	TCTTAC	1457	6	-	Arabidopsis thaliana	part of a light responsive element
GbPFKB3	TCT-motif	TCTTAC	902	6	+	Arabidopsis thaliana	part of a light responsive element
GbPFKB3	TCT-motif	TCTTAC	1801	6	+	Arabidopsis thaliana	part of a light responsive element
GbPFPB4	TCT-motif	TCTTAC	881	6	-	Arabidopsis thaliana	part of a light responsive element
GbPFPB5	TCT-motif	TCTTAC	551	6	+	Arabidopsis thaliana	part of a light responsive element
GbPFPB5	TCT-motif	TCTTAC	1657	6	-	Arabidopsis thaliana	part of a light responsive element
GbPFPB6	TCT-motif	TCTTAC	998	6	+	Arabidopsis thaliana	part of a light responsive element
GbPFK01	TGACG-motif	TGACG	441	5	+	Hordeum vulgare	cis-acting regulatory element involved in the MeJA-responsiveness
GbPFK01	TGACG-motif	TGACG	1305	5	+	Hordeum vulgare	cis-acting regulatory element involved in the MeJA-responsiveness
GbPFK02	TGACG-motif	TGACG	1592	5	+	Hordeum vulgare	cis-acting regulatory element involved in the MeJA-responsiveness
GbPFK03	TGACG-motif	TGACG	1561	5	+	Hordeum vulgare	cis-acting regulatory element involved in the MeJA-responsiveness
GbPFK05	TGACG-motif	TGACG	1081	5	+	Hordeum vulgare	cis-acting regulatory element involved in the MeJA-responsiveness
GbPFK07	TGACG-motif	TGACG	1289	5	-	Hordeum vulgare	cis-acting regulatory element involved in the MeJA-responsiveness
GbPFK08	TGACG-motif	TGACG	552	5	+	Hordeum vulgare	cis-acting regulatory element involved in the MeJA-responsiveness
GbPFK09	TGACG-motif	TGACG	419	5	-	Hordeum vulgare	cis-acting regulatory element involved in the MeJA-responsiveness
GbPFK09	TGACG-motif	TGACG	855	5	-	Hordeum vulgare	cis-acting regulatory element involved in the MeJA-responsiveness
GbPFK09	TGACG-motif	TGACG	876	5	-	Hordeum vulgare	cis-acting regulatory element involved in the MeJA-responsiveness
GbPFK10	TGACG-motif	TGACG	1026	5	+	Hordeum vulgare	cis-acting regulatory element involved in the MeJA-responsiveness
GbPFK11	TGACG-motif	TGACG	1121	5	-	Hordeum vulgare	cis-acting regulatory element involved in the MeJA-responsiveness
GbPFK11	TGACG-motif	TGACG	1252	5	+	Hordeum vulgare	cis-acting regulatory element involved in the MeJA-responsiveness
GbPFK11	TGACG-motif	TGACG	1959	5	-	Hordeum vulgare	cis-acting regulatory element involved in the MeJA-responsiveness
GbPFK12	TGACG-motif	TGACG	1045	5	+	Hordeum vulgare	cis-acting regulatory element involved in the MeJA-responsiveness
GbPFK13	TGACG-motif	TGACG	1576	5	-	Hordeum vulgare	cis-acting regulatory element involved in the MeJA-responsiveness
GbPFK14	TGACG-motif	TGACG	1368	5	+	Hordeum vulgare	cis-acting regulatory element involved in the MeJA-responsiveness
GbPFK15	TGACG-motif	TGACG	1563	5	+	Hordeum vulgare	cis-acting regulatory element involved in the MeJA-responsiveness
GbPFK17	TGACG-motif	TGACG	599	5	-	Hordeum vulgare	cis-acting regulatory element involved in the MeJA-responsiveness
GbPFK18	TGACG-motif	TGACG	444	5	-	Hordeum vulgare	cis-acting regulatory element involved in the MeJA-responsiveness
GbPFKB2	TGACG-motif	TGACG	364	5	-	Hordeum vulgare	cis-acting regulatory element involved in the MeJA-responsiveness
GbPFPA1	TGACG-motif	TGACG	23	5	+	Hordeum vulgare	cis-acting regulatory element involved in the MeJA-responsiveness
GbPFPB5	TGACG-motif	TGACG	204	5	-	Hordeum vulgare	cis-acting regulatory element involved in the MeJA-responsiveness
GbPFPB6	TGACG-motif	TGACG	416	5	+	Hordeum vulgare	cis-acting regulatory element involved in the MeJA-responsiveness
GbPFK03	TGA-element	AACGAC	1077	6	+	Brassica oleracea	auxin-responsive element
GbPFK04	TGA-element	AACGAC	244	6	-	Brassica oleracea	auxin-responsive element
GbPFK11	TGA-element	AACGAC	784	6	+	Brassica oleracea	auxin-responsive element
GbPFK11	TGA-element	AACGAC	1751	6	-	Brassica oleracea	auxin-responsive element
GbPFK12	TGA-element	AACGAC	335	6	-	Brassica oleracea	auxin-responsive element
GbPFK12	TGA-element	AACGAC	1389	6	+	Brassica oleracea	auxin-responsive element
GbPFK14	TGA-element	AACGAC	750	6	-	Brassica oleracea	auxin-responsive element
GbPFK15	TGA-element	AACGAC	945	6	-	Brassica oleracea	auxin-responsive element
GbPFK18	TGA-element	AACGAC	219	6	-	Brassica oleracea	auxin-responsive element
GbPFPB4	TGA-element	AACGAC	1910	6	-	Brassica oleracea	auxin-responsive element
GbPFK02	W box	TTGACC	1984	6	-	Arabidopsis thaliana
GbPFK03	W box	TTGACC	1261	6	-	Arabidopsis thaliana
GbPFK05	W box	TTGACC	1440	6	-	Arabidopsis thaliana
GbPFK07	W box	TTGACC	713	6	-	Arabidopsis thaliana
GbPFK09	W box	TTGACC	1096	6	+	Arabidopsis thaliana
GbPFK10	W box	TTGACC	343	6	+	Arabidopsis thaliana
GbPFK10	W box	TTGACC	1940	6	-	Arabidopsis thaliana
GbPFK17	W box	TTGACC	769	6	-	Arabidopsis thaliana
GbPFK17	W box	TTGACC	1454	6	+	Arabidopsis thaliana
GbPFK17	W box	TTGACC	1964	6	+	Arabidopsis thaliana
GbPFK18	W box	TTGACC	1090	6	+	Arabidopsis thaliana
GbPFKB1	W box	TTGACC	892	6	-	Arabidopsis thaliana
GbPFKB1	W box	TTGACC	1501	6	+	Arabidopsis thaliana
GbPFKB2	W box	TTGACC	304	6	+	Arabidopsis thaliana
GbPFPA1	W box	TTGACC	573	6	-	Arabidopsis thaliana
GbPFPB4	W box	TTGACC	1293	6	+	Arabidopsis thaliana
GbPFPB5	W box	TTGACC	144	6	+	Arabidopsis thaliana
GbPFPB5	W box	TTGACC	830	6	+	Arabidopsis thaliana
GbPFPB5	W box	TTGACC	908	6	+	Arabidopsis thaliana
GbPFK02	WRE3	CCACCT	788	6	-	Pisum sativum
GbPFK03	WRE3	CCACCT	1788	6	-	Pisum sativum
GbPFK06	WRE3	CCACCT	1460	6	+	Pisum sativum
GbPFK09	WRE3	CCACCT	912	6	+	Pisum sativum
GbPFK10	WRE3	CCACCT	765	6	-	Pisum sativum
GbPFK11	WRE3	CCACCT	1481	6	-	Pisum sativum
GbPFK13	WRE3	CCACCT	795	6	+	Pisum sativum
GbPFK13	WRE3	CCACCT	1510	6	-	Pisum sativum
GbPFK17	WRE3	CCACCT	652	6	-	Pisum sativum
GbPFK18	WRE3	CCACCT	886	6	+	Pisum sativum
GbPFKB1	WRE3	CCACCT	1296	6	+	Pisum sativum
GbPFPA1	WRE3	CCACCT	1966	6	+	Pisum sativum
GbPFPB4	WRE3	CCACCT	536	6	-	Pisum sativum
GbPFPB4	WRE3	CCACCT	777	6	-	Pisum sativum
GbPFPB4	WRE3	CCACCT	1066	6	+	Pisum sativum
GbPFPB5	WRE3	CCACCT	318	6	-	Pisum sativum
GbPFK02	WUN-motif	AAATTACT	1213	8	+	Nicotiana glutinosa
GbPFK02	WUN-motif	AAATTACT	1485	8	+	Nicotiana glutinosa
GbPFK03	WUN-motif	AAATTACT	607	8	+	Nicotiana glutinosa
GbPFK03	WUN-motif	AAATTACT	747	8	+	Nicotiana glutinosa
GbPFK03	WUN-motif	AAATTACT	1632	8	-	Nicotiana glutinosa
GbPFK04	WUN-motif	AAATTACT	1353	8	+	Nicotiana glutinosa
GbPFK06	WUN-motif	TTATTACAT	1199	9	-	Nicotiana glutinosa
GbPFK08	WUN-motif	AAATTACT	309	8	+	Nicotiana glutinosa
GbPFK10	WUN-motif	AAATTACT	1192	8	+	Nicotiana glutinosa
GbPFK10	WUN-motif	AAATTACTA	1465	9	+	Nicotiana glutinosa
GbPFK11	WUN-motif	AAATTACT	366	8	+	Nicotiana glutinosa
GbPFK11	WUN-motif	AAATTACT	1322	8	-	Nicotiana glutinosa
GbPFK12	WUN-motif	AAATTACTA	1114	9	-	Nicotiana glutinosa
GbPFK12	WUN-motif	AAATTACT	1115	8	-	Nicotiana glutinosa
GbPFK14	WUN-motif	TTATTACAT	1024	9	-	Nicotiana glutinosa
GbPFK15	WUN-motif	TTATTACAT	1219	9	-	Nicotiana glutinosa
GbPFK16	WUN-motif	AAATTACTA	25	9	+	Nicotiana glutinosa
GbPFKA2	WUN-motif	AAATTTCTT	68	9	-	Nicotiana glutinosa
GbPFKB3	WUN-motif	CCATTTCAA	758	9	+	Nicotiana glutinosa
GbPFKB3	WUN-motif	CCATTTCAA	887	9	+	Nicotiana glutinosa
GbPFKB3	WUN-motif	AAATTACT	1503	8	+	Nicotiana glutinosa
GbPFPA1	WUN-motif	TAATTACTC	763	9	+	Nicotiana glutinosa
GbPFPA1	WUN-motif	TTATTACAT	943	9	-	Nicotiana glutinosa
GbPFPA1	WUN-motif	AAATTACTA	974	9	-	Nicotiana glutinosa
GbPFPA1	WUN-motif	AAATTACT	975	8	-	Nicotiana glutinosa
GbPFPA1	WUN-motif	AAATTACT	996	8	+	Nicotiana glutinosa
