# Supplementary material for: Genome-Wide Identification and Expression Analysis Elucidates the Potential Role of PFK Gene Family in Drought Stress Tolerance and Sugar Metabolism in Cotton
Source: Front Genet. 2022 Jun 20;13:922024. doi: 10.3389/fgene.2022.922024 (PMC9251378; doi:10.3389/fgene.2022.922024)
Supplement: Supplementary file 1 [file DataSheet1.ZIP › Table S3.xlsx]

## Sheet: Sheet1
id	TRL0-1_fpkm	TRL0-2_fpkm	TRL0-3_fpkm	TGL0-1_fpkm	TGL0-2_fpkm	TGL0-3_fpkm	TSL0-1_fpkm	TSL0-2_fpkm	TSL0-3_fpkm	TRR0-1_fpkm	TRR0-2_fpkm	TRR0-3_fpkm	TGR0-1_fpkm	TGR0-2_fpkm	TGR0-3_fpkm	TSR0-1_fpkm	TSR0-2_fpkm	TSR0-3_fpkm	TRL24-1_fpkm	TRL24-2_fpkm	TRL24-3_fpkm	TGL24-1_fpkm	TGL24-2_fpkm	TGL24-3_fpkm	TSL24-1_fpkm	TSL24-2_fpkm	TSL24-3_fpkm	TRR24-1_fpkm	TRR24-2_fpkm	TRR24-3_fpkm	TGR24-1_fpkm	TGR24-2_fpkm	TGR24-3_fpkm	TSR24-1_fpkm	TSR24-2_fpkm	TSR24-3_fpkm	TRL48-1_fpkm	TRL48-2_fpkm	TRL48-3_fpkm	TGL48-1_fpkm	TGL48-2_fpkm	TGL48-3_fpkm	TSL48-1_fpkm	TSL48-2_fpkm	TSL48-3_fpkm	TRR48-1_fpkm	TRR48-2_fpkm	TRR48-3_fpkm	TGR48-1_fpkm
Gh_A02G1133	0	0	0	0	0	0	0	0	0	0.14	0.05	0.19	0.34	0.27	0.44	0.24	0.17	0.15	0.06	0	0	0.3	0	0.05	0.06	0.06	0.07	0.26	0	0.11	0.18	0.15	0.04	0	0.12	0.23	0.4	0.12	0.08	0.24	0.1	0.19	0.33	0.05	0.26	0.05	0	0	0.1
Gh_A02G1250	0.81	0.93	1.55	1.49	1.92	1.63	1.8	2.18	5.09	1.31	2.6	2.76	5.11	4.76	5.86	2.51	2.66	1.72	7.07	6.82	6.81	4.98	5.25	5.73	6.23	11.23	6.36	8.04	10.56	5.43	4.68	7.32	6.06	6.79	7.92	9.74	7.2	8.92	4.49	5.51	6.43	5.62	7.78	7.6	11.75	8.7	10.07	8.45	6.06
Gh_A06G0820	1.02	1.4	1.58	1.64	4.35	2.58	1.34	1.67	3.35	6.6	7.69	6.27	15.53	7.51	13.82	9	4.28	7.71	4.74	3.23	4.05	2.32	2.8	3.31	1.79	2.37	2.57	11.69	13.63	10.62	6.36	10.22	10.05	22.64	14.6	16.01	3.35	2.69	4.07	3.44	2.25	1.93	2.79	3.01	2.67	10.22	15.44	10.25	7.01
Gh_A06G0604	8.93	12.61	14.91	12.93	25.82	13.64	9.03	13.48	27.97	10.78	11.37	10.87	16.34	11.23	16.48	11.98	6.93	10.51	18.95	24.31	23.57	20.81	16.56	16.05	18.48	26.59	27.79	39.56	36.49	27.83	21.34	30.2	19.28	79.81	40.33	31.1	26.84	31.96	21.52	21.63	21.94	17.74	32.3	29.03	33.56	23.47	18.88	23.85	12.56
Gh_A05G0198	3.27	3.22	3.29	2.56	3.09	4.15	3.18	3.23	4.5	15.56	18.36	24	17.64	20.59	20.73	16.99	13.52	17.69	29.01	48.78	39.62	33.73	29.81	31.46	53.32	63.61	40.25	7.48	7.52	4.78	3.76	4.11	4.03	5.4	3.61	6.07	33.38	66.03	20.89	21.03	36.82	30.09	33.49	38.52	49.95	9.01	7.94	7.98	1.98
Gh_A05G1517	0.33	0.39	0.25	0.88	0.48	0.87	0.26	0.4	0.48	0.15	0.45	0.25	0.19	0.08	0.35	0.1	0.14	0.38	2.03	1.43	1.37	1.23	2.02	2.19	1.07	2.46	1.17	0.39	0.89	0.26	0.4	0.18	0.15	0.74	0.36	0.51	2.13	1.23	2.32	3.97	6.43	3.45	2.58	1.56	2.3	0.06	0.33	0.07	0
Gh_A07G0376	3.72	4.25	4.42	4.34	6.81	5.48	5.79	6.47	7.4	6.95	7.67	6.5	9.23	6.02	6.36	5.55	3.07	4.89	14.65	19.72	21.84	22.27	18.88	20.45	18.94	23.11	22.6	12.57	10.36	13.5	12.19	10.36	11.6	11.4	10.53	10.49	20.48	22.13	9.26	18.02	29.55	20.58	24.58	26.36	33.58	9.29	7.41	6.51	6.42
Gh_A07G2294	0.13	0.16	0.32	0.21	0.58	0.18	0.23	0	0.3	5.09	7.1	5.35	3.42	1.14	2.94	4.32	3.13	7.19	0.9	0.74	0.67	0.81	1.06	2.21	0.26	1.58	0.97	261.3	164.5	238.89	135.84	200.02	83.85	169.18	100.63	88.79	2.04	2.77	2.87	3.19	1.32	1.3	1.53	1.13	0.76	98.31	77.09	103.26	226.05
Gh_A13G1730	0	0	0	0	0	0	0	0	0	0	0	0	0	0	0	0	0	0	0	0	0	0	0	0	0	0	0	0	0	0	0	0	0	0	0	0	0	0	0	0	0	0	0	0	0	0	0	0	0
Gh_D03G0389	0.98	0.54	1.16	1.21	1.32	1.28	0.59	1.6	4.32	2.44	3.26	1.82	4.8	3.15	5.59	3.34	2.5	2.51	4.49	6.82	6.32	5.65	5.37	5.64	6.4	7.12	5.75	12.3	10.23	8.55	7.19	11.05	6.97	16.29	11.12	12.68	5.46	7.01	4.28	7.27	8.81	7.2	8.6	8.81	8.89	10.95	10.53	8.31	5
Gh_D03G0556	0	0	0	0	0	0	0	0	0	0	0.08	0	0	0	0	0	0	0	0	0	0	0	0	0	0	0	0	0	0	0	0	0	0	0	0	0	0	0	0	0	0	0	0	0	0	0	0	0	0
Gh_D05G0274	3.97	2.02	2.71	1.4	1.9	2.27	3.07	2.74	4.41	13.61	19.78	21.91	22.53	18.41	23.25	21.98	18.16	21.36	25.53	29.17	28.39	22.76	19.11	22.4	23.16	30.23	22.42	6.61	5.55	4.77	2.47	3.24	3.78	4.3	3.92	6.73	22.61	36.11	18.08	18.01	29.11	24.85	23.84	19.37	24.46	7.25	9.34	7.01	1.52
Gh_D05G1688	0.5	0.26	0.61	0.27	0.48	0.53	0.39	0.8	0.06	0.84	1.1	1.38	1.05	1.55	0.6	1.32	0.55	0.25	4.93	3.92	2.89	3.98	5.36	5.96	3.03	2.97	6.26	4.2	2.66	3.32	1.35	0.83	1.03	3.84	2.97	3	4.71	4.15	3.62	7.07	15.72	9.66	7.15	5.2	3.53	1.14	0.98	1.5	0.36
Gh_D06G0684	1.85	2.74	2.77	1.9	2.99	2.85	2.97	2.54	4.32	12.24	15.76	15.77	11	9.91	11.71	10.25	9.49	8.72	3.7	6.85	4.4	6.88	5.36	6.36	7.87	9.6	8.28	36.13	25.4	25.55	13.3	38.83	13.99	91.22	41.34	33.45	7.82	10.33	6.88	6.06	6.81	5.41	11.64	14.07	14.44	13.97	15.05	23.94	8.92
Gh_D07G0203	0	0	0	0	0.09	0.04	0	0.04	0.17	0.24	0.19	0.15	1.01	0.23	0.25	0.51	0.18	0.64	0.06	0.11	0.07	0.12	0.07	0.14	0.13	0.12	0.6	60.86	25.23	52.13	22.59	43.35	11.62	61.63	33.64	26.33	0.46	0.33	0.88	0.35	0.25	0.1	0.28	0.18	0.11	13.93	11.54	20.21	28.57
Gh_D07G0439	1.71	1.85	1.91	1.61	3.39	1.26	0.88	1.47	7.44	2	2.38	1.72	2.47	1.73	2.9	1.95	2.42	2.55	7.75	7.35	7.86	10.71	11.61	9.38	7.45	10.63	9.04	14.5	12.66	13.17	15.13	8.97	12.59	10.87	9.55	12.1	10.57	9.81	7.12	8.12	11.89	9.81	8.7	10.39	10.96	11.31	9.64	9.77	10.6
Gh_D13G2078	0	0	0	0	0	0	0	0	0	0	0	0	0	0	0	0	0	0	0	0	0	0	0	0	0	0	0	0	0	0	0	0	0	0	0	0	0	0	0	0	0	0	0	0	0	0	0	0	0
Gh_A02G0878	13.88	17.33	20.3	19.3	27.13	28.37	23.44	23.92	31.05	27.46	27.73	28.67	40.61	33.17	40.4	33.36	22.22	29.68	41.52	42.57	35.32	45.08	40.14	39.18	37.06	39.7	37.96	45.54	55.19	35.13	34.16	163.24	36.42	152.07	98.91	63.09	33.48	34.51	29.68	34.95	31.38	36.08	29.61	33.11	31.86	14.99	19.94	38.21	36.31
Gh_A03G1964	0	0	0	0	0	0	0	0	0	0	0	0	0	0	0	0	0	0	0	0	0	0	0	0.19	0.25	0	0	0	0	0	0	0	0.15	0.34	0	0	0	0.16	0.31	0	0.2	0	0	0	0	0	0	0.21	0
Gh_A06G1338	17.05	17.49	17.61	24.35	24.03	17.64	20.13	19.38	43.31	20.28	20.25	20.54	23.72	21.7	24.89	19.53	24.44	21.29	54.88	52.62	50.71	57.14	58.93	52.53	48.74	45.66	44.49	27.37	31.85	27.85	26.25	33.64	36.55	26.88	31.11	37.8	42.11	44.04	38.32	44.11	37.11	42.47	36.69	43.88	49.98	34.33	42.91	33.92	31
Gh_A10G0103	2.66	1.65	3.07	0.88	1.4	1.71	5.68	5.85	2.66	3.99	3.95	3.07	3.92	3.45	3.51	26.69	18.63	24.83	2.92	2.02	2.44	1.81	0.81	1.23	2.94	2.85	1.03	2.21	1.32	1.74	0.32	0.65	0.75	4.97	5.58	6.87	2.07	1.89	4.05	1.1	0.34	0.25	0.69	0.66	0.68	3.95	2.34	3.76	0.62
Gh_A11G1421	0	0	0	0.14	0	0	0	0	0.04	0	0	0	0.13	0	0	0	0	0	0	0	0	0	0	0	0	0	0	0	0	0	0	0	0	0	0	0.03	0.04	0	0	0	0	0	0	0.05	0.05	0	0	0	0
Gh_D02G1012	17.77	21.41	24.87	22.28	43.43	34.43	26.33	31.4	52.13	36.06	40.23	38.01	68.02	47.68	73.66	43.21	27.05	40.35	49.75	46.41	41.87	56.3	48.48	48.37	39.34	44.29	38.03	44.37	49.81	32.88	26.19	77.05	36.44	79.28	69.01	62.56	39.48	38.97	39.61	34.49	25.76	31.01	30.34	30.57	34.43	29.59	41.98	39.32	22.07
Gh_D06G1667	19.52	18.22	22.98	22.58	19.42	19.72	25.64	20.19	49.18	28.82	26.46	26.65	26.6	26.6	25.66	31.82	33.44	28.94	61.8	63.06	56.63	67.89	66.55	68.09	59.64	53.09	45.97	38.33	45.84	29.02	28.49	51.42	52.98	36.65	48.07	51.47	45.25	52.72	39.08	54.56	35.32	50.4	47.6	55.1	55.82	50.25	67.57	49.93	61.79
Gh_D10G0107	4.89	5.07	9.52	5.76	7.55	8.43	9.61	10.65	3.18	14.22	10.34	11.15	24.99	21.12	27.09	41.92	34.17	36.45	4.93	4.37	2.93	3.94	3.93	4.01	3.57	2.38	5	4.67	3.02	2.44	0.55	0.59	0.51	5.54	7.08	11.03	4.08	3.9	4.75	4.05	1.44	1.21	0.92	0.62	1.71	6.9	4.71	6.41	0.72
Gh_D11G1572	0	0	0	0	0	0	0	0	0	0	0	0	0	0	0	0	0	0	0	0	0	0	0	0	0	0	0	0	0	0	0	0	0	0	0	0.03	0	0	0	0.08	0	0	0	0	0	0	0	0	0
[truncated: 5 more columns]
