# Supplementary material for: Genome-Wide Identification and Expression Analysis Elucidates the Potential Role of PFK Gene Family in Drought Stress Tolerance and Sugar Metabolism in Cotton
Source: Front Genet. 2022 Jun 20;13:922024. doi: 10.3389/fgene.2022.922024 (PMC9251378; doi:10.3389/fgene.2022.922024)
Supplement: Supplementary file 1 [file DataSheet1.ZIP › Table S4.xlsx]

## Sheet: Carbon Metabolism
Index	Ion mode	Q1 (Da)	Rt (min)	Compounds	Class	物质	物质类别	MRL0-1	MRL0-2	MRL0-3	MRL0	MGL0-1	MGL0-2	MGL0-3	MGL0	MSL0-1	MSL0-2	MSL0-3	MSL0	MRR0-1	MRR0-2	MRR0-3	MRR0	MGR0-1	MGR0-2	MGR0-3	MGR0	MSR0-1	MSR0-2	MSR0-3	MSR0	MRL48-1	MRL48-2	MRL48-3	MRL48	MGL48-1	MGL48-2	MGL48-3	MGL48	MSL48-1	MSL48-2	MSL48-3	MSL48	MRR48-1	MRR48-2	MRR48-3	MRR48	MGR48-1	MGR48-2
Gos0010	Positive	197.058	0.59	Gluconic acid	Carbohydrates	葡萄糖酸	糖类	12300	13800	170000	65366.7	166000	188000	283000	212333	224000	326000	336000	295333	377000	219000	22400	206133	117000	58600	18500	64700	20200	19500	287000	108900	270000	151000	295000	238667	354000	460000	190000	334667	236000	166000	136000	179333	420000	762000	443000	541667	74500	157000
Gos0043	Positive	90.048	0.76	L-Alanine	Amino acids	L-丙氨酸	氨基酸	104000	115000	126000	115000	86500	110000	85000	93833.3	73100	96600	69800	79833.3	38300	39100	23600	33666.7	25200	31600	18300	25033.3	19400	26700	19300	21800	76000	65600	70100	70566.7	90100	94600	53900	79533.3	61900	51700	44300	52633.3	357000	750000	343000	483333	180000	236000
Gos0048	Positive	134.1	0.77	L-Aspartic acid	Amino acids	L-天冬氨酸	氨基酸	334000	257000	375000	322000	259000	275000	443000	325667	180000	390000	233000	267667	938000	1330000	1020000	1096000	756000	643000	438000	612333	552000	394000	695000	547000	114000	121000	91200	108733	130000	132000	130000	130667	133000	116000	102000	117000	1310000	927000	911000	1.04933e+06	1140000	1710000
Gos0049	Positive	148.1	0.77	L-Glutamic acid	Amino acids	L-谷氨酸	氨基酸	3600000	4610000	2890000	3700000	4880000	4020000	4870000	4590000	4410000	4170000	4270000	4.28333e+06	2830000	3190000	2120000	2.71333e+06	3430000	2690000	1990000	2.70333e+06	2660000	1890000	3290000	2.61333e+06	3860000	3640000	2800000	3.43333e+06	3330000	2770000	3180000	3.09333e+06	2890000	2760000	3840000	3.16333e+06	5430000	8820000	6890000	7.04667e+06	5730000	5850000
Gos0050	Positive	148.06	0.77	O-Acetyl-L-serine	Amino acid derivatives	O-乙酰 L-丝氨酸	氨基酸衍生物	3280000	3230000	3210000	3240000	3990000	3250000	4190000	3810000	4540000	3690000	3610000	3.94667e+06	2530000	1110000	2170000	1.93667e+06	2940000	3200000	1940000	2.69333e+06	1630000	1690000	2310000	1.87667e+06	3410000	2810000	2390000	2870000	3450000	3020000	3120000	3.19667e+06	3560000	2600000	3410000	3190000	4520000	8800000	6730000	6.68333e+06	5290000	5060000
Gos0151	Positive	119.03	1.31	Succinic acid	Organic acid and its derivatives	琥珀酸	有机酸及其衍生物	199000	156000	175000	176667	114000	102000	63300	93100	160000	193000	118000	157000	137000	88700	110000	111900	134000	155000	182000	157000	108000	144000	117000	123000	100000	90800	114000	101600	77400	109000	84600	90333.3	101000	141000	141000	127667	264000	449000	383000	365333	218000	339000
Gos0221	Positive	474.2	2.34	10-Formyl-THF	Vitamins	甲酰四氢叶酸	维生素相关	20900	23600	22200	22233.3	25900	24900	22400	24400	14000	17600	17300	16300	229000	209000	205000	214333	169000	112000	189000	156667	220000	167000	174000	187000	19000	13700	19700	17466.7	20100	15200	15100	16800	13900	16200	13600	14566.7	151000	152000	152000	151667	102000	99500
Gos0553	Negative	104	0.75	L-Serine	Amino acids	L-丝氨酸	氨基酸	2420	2290	3960	2890	4800	5480	4440	4906.67	18000	13800	9410	13736.7	40800	32200	36400	36466.7	80000	31700	44900	52200	37800	36000	71000	48266.7	8440	16900	22400	15913.3	58000	15600	33700	35766.7	37200	21400	13300	23966.7	130000	87100	101000	106033	75300	84100
Gos0565	Negative	120.02	0.78	L-Cysteine	Amino acids	L-半胱氨酸	氨基酸	8140	10900	16900	11980	8320	11000	26500	15273.3	20400	51200	34600	35400	20300	31300	24700	25433.3	20600	7870	13100	13856.7	19700	11300	38000	23000	21000	32100	38300	30466.7	4520	64300	44600	37806.7	43600	23200	21600	29466.7	45800	29200	22100	32366.7	29600	29500
Gos0579	Negative	191.1	0.88	Isocitrate	Organic acid and its derivatives	异柠檬酸	有机酸及其衍生物	369000	240000	340000	316333	548000	218000	527000	431000	518000	879000	613000	670000	412000	351000	265000	342667	353000	515000	437000	435000	711000	340000	551000	534000	456000	430000	436000	440667	795000	889000	641000	775000	988000	872000	487000	782333	503000	439000	413000	451667	568000	570000
Gos0586	Negative	191	1.17	Citric Acid	Organic acid and its derivatives	柠檬酸	有机酸及其衍生物	477000	390000	305000	390667	340000	340000	409000	363000	283000	678000	510000	490333	450000	396000	466000	437333	550000	817000	699000	688667	613000	507000	552000	557333	294000	315000	385000	331333	277000	185000	171000	211000	453000	439000	313000	401667	647000	598000	579000	608000	850000	636000
[truncated: 12 more columns]

## Sheet: Amino Acids Metabolism
Index	Ion mode	Q1 (Da)	Rt (min)	Compounds	Class	物质	物质类别	MRL0-1	MRL0-2	MRL0-3	MRL0	MGL0-1	MGL0-2	MGL0-3	MGL0	MSL0-1	MSL0-2	MSL0-3	MSL0	MRR0-1	MRR0-2	MRR0-3	MRR0	MGR0-1	MGR0-2	MGR0-3	MGR0	MSR0-1	MSR0-2	MSR0-3	MSR0	MRL48-1	MRL48-2	MRL48-3	MRL48	MGL48-1	MGL48-2	MGL48-3	MGL48	MSL48-1	MSL48-2	MSL48-3	MSL48	MRR48-1	MRR48-2	MRR48-3	MRR48	MGR48-1	MGR48-2
Gos0026	Positive	156.1	0.67	L-Histidine	Amino acids	L-组氨酸	氨基酸	98300	49300	63800	70466.7	79300	70700	39500	63166.7	172000	124000	62200	119400	2260000	4090000	2010000	2.78667e+06	1700000	550000	574000	941333	531000	647000	1260000	812667	1930000	2710000	2590000	2410000	2950000	3290000	3230000	3.15667e+06	2820000	3750000	3990000	3520000	7720000	5960000	6530000	6.73667e+06	6550000	6430000
Gos0037	Positive	133.054	0.75	L-Asparagine	Amino acids	L-天冬酰胺	氨基酸	34000	8790	11800	18196.7	21100	21800	55900	32933.3	17800	34300	21200	24433.3	99000	99800	95300	98033.3	67800	36100	66200	56700	40400	81300	47800	56500	138000	180000	145000	154333	185000	248000	293000	242000	186000	316000	460000	320667	78900	61900	92100	77633.3	187000	123000
Gos0038	Positive	147.069	0.75	L-Glutamine	Amino acids	L-谷氨酰胺	氨基酸	153000	96800	144000	131267	136000	127000	191000	151333	186000	232000	262000	226667	1140000	1810000	1330000	1.42667e+06	1590000	619000	862000	1.02367e+06	1150000	857000	1470000	1159000	705000	1020000	1090000	938333	1610000	1010000	1040000	1220000	932000	1950000	1690000	1524000	2120000	2510000	2060000	2230000	2050000	1970000
Gos0039	Positive	120.1	0.75	L-Homoserine	Amino acid derivatives	(S)-2-氨基-4-羟基丁酸	氨基酸衍生物	60200	73900	86400	73500	77500	83500	77900	79633.3	74100	123000	88500	95200	43400	34200	66700	48100	34500	75900	30200	46866.7	44100	73900	33000	50333.3	290000	179000	280000	249667	228000	241000	172000	213667	346000	347000	301000	331333	132000	215000	130000	159000	101000	103000
Gos0042	Positive	176.1	0.76	L-Citrulline	Amino acids	L-瓜氨酸	氨基酸	66500	49700	42600	52933.3	60300	40400	61800	54166.7	58500	41100	73200	57600	59000	99600	59600	72733.3	40000	9890	26500	25463.3	36200	14000	30900	27033.3	76600	89700	76700	81000	55900	62100	76400	64800	34800	93000	62700	63500	93700	81100	93300	89366.7	75500	34200
Gos0043	Positive	90.048	0.76	L-Alanine	Amino acids	L-丙氨酸	氨基酸	104000	115000	126000	115000	86500	110000	85000	93833.3	73100	96600	69800	79833.3	38300	39100	23600	33666.7	25200	31600	18300	25033.3	19400	26700	19300	21800	76000	65600	70100	70566.7	90100	94600	53900	79533.3	61900	51700	44300	52633.3	357000	750000	343000	483333	180000	236000
Gos0044	Positive	277.1	0.76	Saccharopine	Amino acid derivatives	酵母氨酸	氨基酸衍生物	8930	10100	8020	9016.67	13700	7670	14500	11956.7	8560	11800	15100	11820	14000	12700	10900	12533.3	17100	13500	8230	12943.3	8170	11600	12100	10623.3	37300	30300	21800	29800	13400	11500	28700	17866.7	92400	43700	12200	49433.3	18300	5160	19200	14220	13500	23100
Gos0048	Positive	134.1	0.77	L-Aspartic acid	Amino acids	L-天冬氨酸	氨基酸	334000	257000	375000	322000	259000	275000	443000	325667	180000	390000	233000	267667	938000	1330000	1020000	1096000	756000	643000	438000	612333	552000	394000	695000	547000	114000	121000	91200	108733	130000	132000	130000	130667	133000	116000	102000	117000	1310000	927000	911000	1.04933e+06	1140000	1710000
Gos0049	Positive	148.1	0.77	L-Glutamic acid	Amino acids	L-谷氨酸	氨基酸	3600000	4610000	2890000	3700000	4880000	4020000	4870000	4590000	4410000	4170000	4270000	4.28333e+06	2830000	3190000	2120000	2.71333e+06	3430000	2690000	1990000	2.70333e+06	2660000	1890000	3290000	2.61333e+06	3860000	3640000	2800000	3.43333e+06	3330000	2770000	3180000	3.09333e+06	2890000	2760000	3840000	3.16333e+06	5430000	8820000	6890000	7.04667e+06	5730000	5850000
Gos0050	Positive	148.06	0.77	O-Acetyl-L-serine	Amino acid derivatives	O-乙酰 L-丝氨酸	氨基酸衍生物	3280000	3230000	3210000	3240000	3990000	3250000	4190000	3810000	4540000	3690000	3610000	3.94667e+06	2530000	1110000	2170000	1.93667e+06	2940000	3200000	1940000	2.69333e+06	1630000	1690000	2310000	1.87667e+06	3410000	2810000	2390000	2870000	3450000	3020000	3120000	3.19667e+06	3560000	2600000	3410000	3190000	4520000	8800000	6730000	6.68333e+06	5290000	5060000
Gos0062	Positive	116.1	0.79	L-Proline	Amino acids	L-脯氨酸	氨基酸	2460000	2110000	2350000	2.30667e+06	2840000	2320000	2660000	2.60667e+06	3940000	3960000	4690000	4.19667e+06	1660000	1960000	2200000	1940000	1200000	816000	984000	1000000	1540000	1320000	1690000	1.51667e+06	3200000	3000000	2670000	2.95667e+06	2850000	3040000	1980000	2.62333e+06	1230000	1900000	1120000	1.41667e+06	22200000	32400000	22500000	25700000	23500000	16300000
Gos0073	Positive	118.1	0.81	L-Valine	Amino acids	L-缬氨酸	氨基酸	656000	631000	859000	715333	612000	871000	1060000	847667	916000	1470000	1230000	1.20533e+06	1340000	1360000	1340000	1.34667e+06	1430000	998000	1350000	1.25933e+06	1500000	1310000	1760000	1.52333e+06	10500000	12600000	12000000	11700000	7370000	10500000	9720000	9.19667e+06	10400000	10800000	11500000	10900000	16000000	10000000	10400000	1.21333e+07	13000000	8370000
Gos0101	Positive	150.1	1.17	L-Methionine	Amino acids	L-甲硫氨酸	氨基酸	280000	224000	303000	269000	373000	374000	467000	404667	319000	413000	277000	336333	233000	234000	243000	236667	337000	226000	276000	279667	233000	210000	307000	250000	388000	472000	644000	501333	740000	562000	640000	647333	433000	495000	636000	521333	1110000	790000	915000	938333	596000	581000
Gos0140	Positive	132	1.23	L-Isoleucine	Amino acids	L-异亮氨酸	氨基酸	4020000	2810000	4130000	3.65333e+06	4730000	3850000	5220000	4600000	7320000	8310000	4470000	6700000	6940000	7630000	10000000	8190000	6490000	7400000	8150000	7.34667e+06	7990000	6870000	8180000	7680000	14700000	17500000	20300000	17500000	15000000	15200000	14300000	1.48333e+07	24600000	26000000	30600000	2.70667e+07	14700000	13700000	11700000	1.33667e+07	13900000	8990000
Gos0144	Positive	132.1	1.27	L-Leucine	Amino acids	L-亮氨酸	氨基酸	2820000	2220000	3230000	2.75667e+06	4360000	3620000	4360000	4.11333e+06	7140000	6670000	4310000	6040000	5840000	8590000	7880000	7.43667e+06	6170000	7040000	9040000	7.41667e+06	7540000	4980000	9280000	7.26667e+06	11200000	15100000	16800000	1.43667e+07	12800000	11700000	14000000	1.28333e+07	24500000	33700000	29700000	29300000	10900000	10800000	10300000	1.06667e+07	10800000	7640000
Gos0193	Positive	166	1.96	L-Phenylalanine	Amino acids	L-苯丙氨酸	氨基酸	20900000	18200000	18100000	1.90667e+07	13000000	18200000	15100000	1.54333e+07	23500000	25900000	22500000	2.39667e+07	9080000	11300000	8780000	9720000	9950000	28600000	7740000	15430000	5100000	7980000	10100000	7.72667e+06	27800000	26800000	26800000	2.71333e+07	24400000	24300000	24500000	24400000	28800000	39000000	36100000	3.46333e+07	30200000	25400000	25400000	27000000	14900000	15100000
Gos0222	Positive	205.1	2.36	L-Tryptophan	Amino acids	L-色氨酸	氨基酸	26400000	23500000	26600000	25500000	25500000	26100000	26800000	2.61333e+07	25700000	24800000	25400000	25300000	5260000	6600000	5460000	5.77333e+06	27100000	23900000	26900000	2.59667e+07	27200000	27400000	27700000	2.74333e+07	6310000	3580000	4560000	4.81667e+06	6480000	6490000	2840000	5270000	5290000	4610000	4510000	4.80333e+06	5880000	26000000	24800000	1.88933e+07	23700000	24900000
Gos0553	Negative	104	0.75	L-Serine	Amino acids	L-丝氨酸	氨基酸	2420	2290	3960	2890	4800	5480	4440	4906.67	18000	13800	9410	13736.7	40800	32200	36400	36466.7	80000	31700	44900	52200	37800	36000	71000	48266.7	8440	16900	22400	15913.3	58000	15600	33700	35766.7	37200	21400	13300	23966.7	130000	87100	101000	106033	75300	84100
Gos0565	Negative	120.02	0.78	L-Cysteine	Amino acids	L-半胱氨酸	氨基酸	8140	10900	16900	11980	8320	11000	26500	15273.3	20400	51200	34600	35400	20300	31300	24700	25433.3	20600	7870	13100	13856.7	19700	11300	38000	23000	21000	32100	38300	30466.7	4520	64300	44600	37806.7	43600	23200	21600	29466.7	45800	29200	22100	32366.7	29600	29500
Gos0579	Negative	191.1	0.88	Isocitrate	Organic acid and its derivatives	异柠檬酸	有机酸及其衍生物	369000	240000	340000	316333	548000	218000	527000	431000	518000	879000	613000	670000	412000	351000	265000	342667	353000	515000	437000	435000	711000	340000	551000	534000	456000	430000	436000	440667	795000	889000	641000	775000	988000	872000	487000	782333	503000	439000	413000	451667	568000	570000
Gos0586	Negative	191	1.17	Citric Acid	Organic acid and its derivatives	柠檬酸	有机酸及其衍生物	477000	390000	305000	390667	340000	340000	409000	363000	283000	678000	510000	490333	450000	396000	466000	437333	550000	817000	699000	688667	613000	507000	552000	557333	294000	315000	385000	331333	277000	185000	171000	211000	453000	439000	313000	401667	647000	598000	579000	608000	850000	636000
Gos0660	Negative	163.047	3.3	Phenylpyruvic acid	Organic acid and its derivatives	苯丙酮酸	有机酸及其衍生物	3800000	3020000	3130000	3.31667e+06	2600000	3360000	3820000	3260000	2300000	5250000	5680000	4410000	527000	543000	590000	553333	396000	377000	787000	520000	645000	942000	604000	730333	1370000	2030000	1730000	1710000	1880000	1850000	1730000	1820000	2510000	2150000	2130000	2.26333e+06	512000	346000	442000	433333	158000	149000
Gos0698	Negative	136.1	3.94	Anthranilate	Polyphenol	邻氨基苯甲酸	多酚类	19400	13800	19400	17533.3	13000	14400	22800	16733.3	4570	14100	9960	9543.33	47200	66200	73100	62166.7	32300	46100	48100	42166.7	54400	58600	40900	51300	7150	7390	3650	6063.33	9450	7790	6130	7790	5140	7110	6640	6296.67	31300	16200	8900	18800	6820	10300
[truncated: 12 more columns]

## Sheet: Galactose Metabolism
Index	Ion mode	Q1 (Da)	Rt (min)	Compounds	Class	物质	物质类别	MRL0-1	MRL0-2	MRL0-3	MRL0	MGL0-1	MGL0-2	MGL0-3	MGL0	MSL0-1	MSL0-2	MSL0-3	MSL0	MRR0-1	MRR0-2	MRR0-3	MRR0	MGR0-1	MGR0-2	MGR0-3	MGR0	MSR0-1	MSR0-2	MSR0-3	MSR0	MRL48-1	MRL48-2	MRL48-3	MRL48	MGL48-1	MGL48-2	MGL48-3	MGL48	MSL48-1	MSL48-2	MSL48-3	MSL48	MRR48-1	MRR48-2	MRR48-3	MRR48	MGR48-1	MGR48-2
Gos0035	Positive	181.06	0.74	Myoinositol	Alcohols and polyols	肌醇	醇类和多元醇	69000000	66200000	68500000	67900000	65900000	60800000	69600000	6.54333e+07	66700000	71300000	74600000	7.08667e+07	6950000	5940000	2950000	5280000	2310000	1670000	2860000	2280000	3010000	4270000	3230000	3.50333e+06	69700000	73900000	70500000	7.13667e+07	66500000	70300000	59800000	6.55333e+07	70100000	75100000	74200000	7.31333e+07	15800000	18700000	21000000	18500000	19300000	27000000
Gos0045	Positive	183.08	0.76	Dulcitol	Alcohols and polyols	己六醇	醇类和多元醇	11200	13500	16700	13800	9260	12500	18400	13386.7	16900	15000	8960	13620	18900	20400	15000	18100	24300	21000	8100	17800	16100	7560	45200	22953.3	4830	5330	1940	4033.33	2930	6090	9970	6330	1310	5520	1480	2770	15900	12700	16800	15133.3	11100	20100
Gos0046	Positive	343.116	0.76	Lactose	Carbohydrates	乳糖(无水）	糖类	8660	11300	10800	10253.3	8810	8700	9880	9130	12700	13000	15500	13733.3	2700	1870	2790	2453.33	6040	5830	3660	5176.67	2840	539	2150	1843	3900	6000	3590	4496.67	3960	7000	4130	5030	3420	3120	1180	2573.33	1680	1820	3570	2356.67	1440	2780
Gos0054	Positive	183	0.77	D-Sorbitol	Carbohydrates	D-山梨糖醇	糖类	10800	16500	10100	12466.7	17800	13900	14500	15400	12400	14100	15100	13866.7	18700	24300	12400	18466.7	36000	17300	12300	21866.7	12000	5400	55400	24266.7	3230	2940	6310	4160	2040	2280	7130	3816.67	1210	2110	3950	2423.33	14800	10200	18100	14366.7	7610	18500
Gos0551	Negative	179.157	0.74	Inositol	Carbohydrates	D-(+)-手性肌醇	糖类	209000	150000	225000	194667	242000	233000	330000	268333	181000	533000	355000	356333	101000	56400	84800	80733.3	178000	244000	153000	191667	325000	413000	218000	318667	284000	488000	403000	391667	1800000	480000	653000	977667	788000	446000	316000	516667	109000	175000	171000	151667	189000	152000
Gos0559	Negative	503.44	0.76	Raffinose	Carbohydrates	棉籽糖	糖类	2130	660	2430	1740	425	1150	928	834.333	415	3800	2420	2211.67	10600	4340	4340	6426.67	7050	10400	9720	9056.67	13700	6390	7780	9290	26100	21300	13600	20333.3	98000	46600	43500	62700	30100	7970	10500	16190	1120	2690	1340	1716.67	949	832
[truncated: 12 more columns]

## Sheet: Fructose and Mannose Metabolism
Index	Ion mode	Q1 (Da)	Rt (min)	Compounds	Class	物质	物质类别	MRL0-1	MRL0-2	MRL0-3	MRL0	MGL0-1	MGL0-2	MGL0-3	MGL0	MSL0-1	MSL0-2	MSL0-3	MSL0	MRR0-1	MRR0-2	MRR0-3	MRR0	MGR0-1	MGR0-2	MGR0-3	MGR0	MSR0-1	MSR0-2	MSR0-3	MSR0	MRL48-1	MRL48-2	MRL48-3	MRL48	MGL48-1	MGL48-2	MGL48-3	MGL48	MSL48-1	MSL48-2	MSL48-3	MSL48	MRR48-1	MRR48-2	MRR48-3	MRR48	MGR48-1	MGR48-2
Gos0007	Positive	263.1	0.57	Mannitol 1-phosphate	Carbohydrates	甘露醇 1-磷酸	糖类	10100000	6000000	7600000	7900000	6670000	7080000	8420000	7390000	7490000	9940000	11200000	9.54333e+06	22000000	10200000	13200000	1.51333e+07	12600000	12900000	22200000	15900000	12100000	22400000	15200000	1.65667e+07	9460000	6580000	11000000	9.01333e+06	10100000	5020000	12100000	9.07333e+06	13600000	11000000	6100000	1.02333e+07	14600000	11200000	8900000	1.15667e+07	17100000	9560000
Gos0051	Positive	183.08	0.77	D-Mannitol	Alcohols and polyols	D-甘露醇	醇类和多元醇	11700	15100	12800	13200	7990	16100	12800	12296.7	20100	8230	13900	14076.7	22400	23400	20800	22200	19900	19000	10600	16500	10700	7220	66000	27973.3	8940	2300	6400	5880	4390	4180	4220	4263.33	685	873	3660	1739.33	22500	17900	15300	18566.7	12200	14300
Gos0054	Positive	183	0.77	D-Sorbitol	Carbohydrates	D-山梨糖醇	糖类	10800	16500	10100	12466.7	17800	13900	14500	15400	12400	14100	15100	13866.7	18700	24300	12400	18466.7	36000	17300	12300	21866.7	12000	5400	55400	24266.7	3230	2940	6310	4160	2040	2280	7130	3816.67	1210	2110	3950	2423.33	14800	10200	18100	14366.7	7610	18500
Gos0550	Negative	259.1	0.73	Fructose 1-phosphate	Carbohydrates	果糖1-磷酸	糖类	1270000	935000	974000	1.05967e+06	1100000	814000	1300000	1.07133e+06	783000	1010000	1240000	1011000	1540000	1400000	1590000	1510000	1170000	956000	1370000	1.16533e+06	2010000	1460000	2070000	1.84667e+06	369000	339000	294000	334000	485000	454000	468000	469000	521000	241000	206000	322667	1520000	969000	863000	1.11733e+06	744000	690000
[truncated: 12 more columns]
