# Supplementary material for: Genome-Wide Identification and Expression Analysis Elucidates the Potential Role of PFK Gene Family in Drought Stress Tolerance and Sugar Metabolism in Cotton
Source: Front Genet. 2022 Jun 20;13:922024. doi: 10.3389/fgene.2022.922024 (PMC9251378; doi:10.3389/fgene.2022.922024)
Supplement: Supplementary file 1 [file DataSheet1.ZIP › Table S5.xlsx]

## Sheet: Gh
Gene ID	Predicted Localization
GhPFPA1	cyto: 8,	nucl: 5,	vacu: 1
GhPFK01	cyto: 6,	chlo: 4,	cysk: 2,	nucl: 1,	plas: 1
GhPFK02	chlo: 7,	cyto: 3,	nucl: 2,	mito: 2
GhPFK03	nucl: 4,	cyto: 4,	plas: 4,	chlo: 1,	mito: 1
GhPFK04	chlo: 9,	pero: 2,	cyto_nucl: 2,	nucl: 1.5,	cyto: 1.5
GhPFK05	cyto: 6,	chlo: 4,	mito: 2,	nucl: 1,	plas: 1
GhPFK06	chlo: 11,	nucl: 1,	cyto: 1,	cysk: 1
GhPFK07	cysk: 14
GhPFPB1	chlo: 11,	cyto: 3
GhPFK08	chlo: 14
GhPFK09	cyto: 12,	cysk: 2
GhPFPB2	chlo: 11,	cyto: 2,	vacu: 1
GhPFPB3	nucl: 5,	chlo: 4,	cyto: 3,	vacu: 1,	cysk_plas: 1
GhPFK10	cysk: 4.5	, cyto: 4	, cysk_plas: 3.5,		nucl: 2	, plas: 1.5,	chlo: 1,	pero: 1
GhPFPA2	cyto: 8,	nucl: 5,	vacu: 1
GhPFK11	chlo: 7,	cyto: 3,	mito: 3,	nucl: 1
GhPFK12	cyto: 7,	extr: 3,	nucl: 2,	chlo: 1,	cysk: 1
GhPFK13	chlo: 12,	extr: 2
GhPFK14	cysk: 5,	cyto: 4,	nucl: 2,	chlo: 1,	mito: 1	, E.R._vacu: 1
GhPFK15	chlo: 14
GhPFPB4	chlo: 13,	nucl: 1
GhPFK16	cyto: 13,	cysk: 1
GhPFK17	chlo: 14

## Sheet: Ga
Gene ID	Predicted Localization
GaPFK01	nucl: 4,	cyto: 4,	plas: 4,	chlo: 1,	mito: 1
GaPFK02	chlo: 7,	cyto: 3,	nucl: 2,	mito: 2
GaPFK03	cyto: 6,	chlo: 4,	cysk: 2,	nucl: 1,	plas: 1
GaPFPA1	cyto: 8,	nucl: 5,	vacu: 1
GaPFK04	chlo: 9,	cyto: 2,	pero: 2,	nucl: 1
GaPFK05	cyto: 8,	chlo: 3,	mito: 2,	plas: 1
GaPFK06	chlo: 11,	nucl: 1,	cyto: 1,	cysk: 1
GaPFK07	cysk: 14
GaPFPB1	chlo: 13,	nucl: 1
GaPFK08	chlo: 8,	mito: 5,	cyto: 1
GaPFK09	chlo: 14
GaPFPB2	chlo: 9,	nucl: 2,	cyto: 2,	vacu: 1
GaPFPB3	cyto: 9,	chlo: 2,	mito: 1,	plas: 1,	cysk: 1
GaPFK10	cysk: 4.5	, cysk_pl, 3.5	cyto: 3,	nucl: 2,	pero: 2,	plas: 1.5,	chlo: 1

## Sheet: Gr
Gene ID	Predicted Localization
GrPFK01	cysk: 6.5	, cyto: 5	, cysk_plas: 4,	nucl: 1	, golg: 1
GrPFK02	chlo: 14
GrPFK03	chlo: 7,	cyto: 3,	mito: 3,	nucl: 1
GrPFK04	cysk: 7.5	, cysk_plas: 4.5,	cyto: 4,	nucl: 2
GrPFPA1	cyto: 8,	nucl: 5,	vacu: 1
GrPFPB1	cyto: 10,	chlo: 1,	mito: 1,	plas: 1,	cysk: 1
GrPFK05	chlo: 13,	extr: 1
GrPFK06	cysk: 6,	cyto: 4,	nucl: 2,	chlo: 1,	E.R._vacu: 1
GrPFK07	chlo: 14
GrPFK08	cyto: 7,	nucl: 2,	cysk: 2,	chlo: 1,	mito: 1,	plas: 1
GrPFK09	cysk: 14
GrPFPB2	chlo: 9,	cyto: 4,	mito: 1
GrPFPB3	chlo: 10,	cyto: 2,	nucl: 1,	vacu: 1
GrPFK10	cyto: 6,	cysk: 2.5	, nucl: 2	, pero: 2	, cysk_plas: 2,	chlo: 1

## Sheet: Gb
Gene ID	Predicted Localization
GbPFPA1	cyto: 9,	nucl: 4,	vacu: 1
GbPFK01	cyto: 7,	chlo: 4,	nucl: 1,	plas: 1,	cysk: 1
GbPFK02	chlo: 7,	cyto: 3,	nucl: 2,	mito: 2
GbPFK03	chlo: 9,	cyto: 2,	pero: 2,	nucl: 1
GbPFK04	cyto: 5,	chlo: 4,	mito: 3,	nucl: 1,	plas: 1
GbPFK05	chlo: 11,	nucl: 1,	cyto: 1,	cysk: 1
GbPFK06	cysk: 14
GbPFPB1	chlo: 11,	cyto: 3
GbPFK07	cyto: 8,	cysk: 3.5	, cysk_plas: 2.5,		chlo: 1,	golg: 1
GbPFK08	chlo: 14
GbPFPB2	chlo: 5,	cyto: 5,	nucl: 2,	E.R.: 1,	pero: 1
GbPFPB3	cyto: 10,	chlo: 1,	mito: 1,	plas: 1,	cysk: 1
GbPFK09	cyto: 5,	cysk: 3.5	, cysk_plas: 3,	nucl: 2,	pe	ro: 2,	plas: 1.5
GbPFPA2	cyto: 9,	nucl: 4,	vacu: 1
GbPFK10	chlo: 8,	cyto: 3,	mito: 3
GbPFK11	cyto: 5,	cysk: 2.5	, cysk_plas: 2.5,		pero: 2,	plas: 1.5,	chlo: 1,	nucl: 1,	mito: 1
GbPFK12	cysk: 7,	cyto: 5,	chlo: 1,	E.R._vacu: 1
GbPFK13	chlo: 14
GbPFK14	cysk: 14
GbPFK15	cysk: 14
GbPFPB4	chlo: 12,	nucl: 1,	cyto: 1
GbPFK16	chlo: 10,	pero: 3,	cyto: 1
GbPFK17	chlo: 14
GbPFPB5	chlo: 10,	cyto: 2,	nucl: 1,	vacu: 1
GbPFPB6	cyto: 9,	chlo: 2,	mito: 1,	plas: 1,	cysk: 1
GbPFK18	cyto: 6,	cysk: 2.5	, cysk_plas: 2.5,		pero: 2,	plas: 1.5,	chlo: 1,	nucl: 1
